# Supplementary material for: Crystal structure of poly[bis­(μ-nicotinamide-κ2 N 1:O)bis­(μ-4-nitro­benzoato-κ2 O 1:O 1′)zinc]
Source: Acta Crystallogr E Crystallogr Commun. 2015 Apr 11;71(Pt 5):479–82. doi: 10.1107/S2056989015006490 (PMC4420036; doi:10.1107/S2056989015006490)
Supplement: Supplementary file 1 [file e-71-00479-sup1.cif]

##############################################################################
#                                                                            #
# This CIF contains the data in a paper accepted for publication in          #
# Acta Crystallographica Section E. It conforms to the requirements of       #
# Notes for Authors for Acta Crystallographica Section E, and has been       #
# peer reviewed under the auspices of the IUCr Commission on Journals.       #
#                                                                            #
# Full details of the Crystallographic Information File format               #
# are given in the paper "The Crystallographic Information File (CIF):       #
# a New Standard Archive File for Crystallography" by S. R. Hall, F. H.      #
# Allen and I. D. Brown [Acta Cryst. (1991), A47, 655-685].                  #
#                                                                            #
# The current version of the core CIF dictionary is obtainable from          #
# ftp://ftp.iucr.org/pub/cif_core.dic.                                       #
#                                                                            #
# Software is freely available for graphical display of the structure(s)     #
# in this CIF. For information consult the CIF software page                 #
# http://www.iucr.org/resources/cif/software.                                #
#                                                                            #
# This file may be used for bona fide research purposes within the           #
# scientific community so long as proper attribution is given to the journal # 
# article from which it was obtained.                                        #
#                                                                            #
##############################################################################
data_I
_database_code_depnum_ccdc_archive 'CCDC 1057121'
_audit_creation_method     SHELXL-97
_chemical_name_systematic
;\
Poly[bis(\m-nicotinamide-\k^2^<i>N</i>^1^:<i>O</i>)bis(\m-4-\
nitrobenzoato-\k^2^<i>O</i>^1^:<i>O</i>^1'^)zinc]
;
_chemical_name_common     ?
_chemical_formula_moiety     'C26 H20 N6 O10 Zn'
_chemical_formula_sum     'C26 H20 N6 O10 Zn'
_chemical_formula_iupac     '[Zn (C6 H6 N2 O1)2 (C7 H4 N1 O4)2]'
_chemical_formula_weight     641.87
_chemical_melting_point     ?
_symmetry_cell_setting     triclinic
_symmetry_space_group_name_H-M     'P -1'
_symmetry_space_group_name_Hall     '-P 1'
loop_
    _symmetry_equiv_pos_as_xyz
    'x, y, z'
    '-x, -y, -z'
_cell_length_a     9.5118(3)
_cell_length_b     10.5591(3)
_cell_length_c     14.5326(5)
_cell_angle_alpha     109.846(4)
_cell_angle_beta     93.618(3)
_cell_angle_gamma     104.815(4)
_cell_volume     1309.11(9)
_cell_formula_units_Z     2
_cell_measurement_reflns_used     9922
_cell_measurement_theta_min     2.49
_cell_measurement_theta_max     28.35
_cell_measurement_temperature     296(2)
_exptl_crystal_description     block
_exptl_crystal_colour     yellow
_exptl_crystal_size_max     0.50
_exptl_crystal_size_mid     0.37
_exptl_crystal_size_min     0.33
_exptl_crystal_density_diffrn     1.628
_exptl_crystal_density_meas     ?
_exptl_crystal_density_method     'not measured'
_exptl_crystal_F_000     656
_exptl_absorpt_coefficient_mu     1.010
_exptl_absorpt_correction_type     multi-scan
_exptl_absorpt_process_details
;
(<i>SADABS</i>; Bruker, 2012)
;
_exptl_absorpt_correction_T_min     0.635
_exptl_absorpt_correction_T_max     0.705
_exptl_special_details     ?
_diffrn_ambient_temperature     296(2)
_diffrn_radiation_type     MoK\a
_diffrn_radiation_wavelength     0.71073
_diffrn_radiation_source     'fine-focus sealed tube'
_diffrn_radiation_monochromator     graphite
_diffrn_measurement_device_type     'Bruker SMART BREEZE CCD'
_diffrn_measurement_method     '\f and \w scans'
_diffrn_detector_area_resol_mean     ?
_diffrn_reflns_number     34333
_diffrn_reflns_av_R_equivalents     0.0233
_diffrn_reflns_av_sigmaI/netI     0.0158
_diffrn_reflns_theta_min     1.51
_diffrn_reflns_theta_max     28.38
_diffrn_reflns_theta_full     28.38
_diffrn_measured_fraction_theta_max     0.994
_diffrn_measured_fraction_theta_full     0.994
_diffrn_reflns_limit_h_min     -12
_diffrn_reflns_limit_h_max     12
_diffrn_reflns_limit_k_min     -13
_diffrn_reflns_limit_k_max     14
_diffrn_reflns_limit_l_min     -19
_diffrn_reflns_limit_l_max     19
_diffrn_standards_number     ?
_diffrn_standards_interval_count     ?
_diffrn_standards_interval_time     ?
_diffrn_standards_decay_%     ?
_refine_special_details
;
 Refinement of F^2^ against ALL reflections.  The weighted R-factor wR and
 goodness of fit S are based on F^2^, conventional R-factors R are based
 on F, with F set to zero for negative F^2^. The threshold expression of
 F^2^ > 2sigma(F^2^) is used only for calculating R-factors(gt) etc. and is
 not relevant to the choice of reflections for refinement.  R-factors based
 on F^2^ are statistically about twice as large as those based on F, and R-
 factors based on ALL data will be even larger.
;
_reflns_number_total     6520
_reflns_number_gt     5816
_reflns_threshold_expression     I>2\s(I)
_refine_ls_structure_factor_coef     Fsqd
_refine_ls_matrix_type     full
_refine_ls_R_factor_all     0.0794
_refine_ls_R_factor_gt     0.0727
_refine_ls_wR_factor_gt     0.2286
_refine_ls_wR_factor_ref     0.2377
_refine_ls_goodness_of_fit_ref     1.093
_refine_ls_restrained_S_all     1.093
_refine_ls_number_reflns     6520
_refine_ls_number_parameters     388
_refine_ls_number_restraints     0
_refine_ls_hydrogen_treatment     constr
_refine_ls_weighting_scheme     calc
_refine_ls_weighting_details
         'calc w=1/[\s^2^(Fo^2^)+(0.1490P)^2^+3.1586P] where P=(Fo^2^+2Fc^2^)/3'
_atom_sites_solution_hydrogens     geom
_atom_sites_solution_primary     direct
_atom_sites_solution_secondary     difmap
_refine_ls_shift/su_max     0.000
_refine_ls_shift/su_mean     0.000
_refine_diff_density_max     1.287
_refine_diff_density_min     -0.595
_refine_ls_extinction_method     none
_refine_ls_extinction_coef     ?
loop_
    _atom_type_symbol
    _atom_type_description
    _atom_type_scat_dispersion_real
    _atom_type_scat_dispersion_imag
    _atom_type_scat_source
    'C' 'C' 0.0033 0.0016
                         'International Tables Vol C Tables 4.2.6.8 and 6.1.1.4'
    'H' 'H' 0.0000 0.0000
                         'International Tables Vol C Tables 4.2.6.8 and 6.1.1.4'
    'N' 'N' 0.0061 0.0033
                         'International Tables Vol C Tables 4.2.6.8 and 6.1.1.4'
    'O' 'O' 0.0106 0.0060
                         'International Tables Vol C Tables 4.2.6.8 and 6.1.1.4'
    'Zn' 'Zn' 0.2839 1.4301
                         'International Tables Vol C Tables 4.2.6.8 and 6.1.1.4'
_computing_data_collection
;
<i>APEX2</i> (Bruker, 2012)
;
_computing_cell_refinement
;
<i>SAINT</i> (Bruker, 2012)
;
_computing_data_reduction
;
<i>SAINT</i> (Bruker, 2012)
;
_computing_structure_solution
;
<i>SHELXS97</i> (Sheldrick, 2008)
;
_computing_structure_refinement
;
<i>SHELXL97</i> (Sheldrick, 2008)
;
_computing_molecular_graphics
;
<i>ORTEP-3</i> for Windows (Farrugia, 2012)
;
_computing_publication_material
;
WinGX (Farrugia, 2012) and PLATON (Spek, 2009)
;
loop_
    _atom_site_type_symbol
    _atom_site_label
    _atom_site_fract_x
    _atom_site_fract_y
    _atom_site_fract_z
    _atom_site_U_iso_or_equiv
    _atom_site_adp_type
    _atom_site_calc_flag
    _atom_site_refinement_flags
    _atom_site_occupancy
    _atom_site_symmetry_multiplicity
    _atom_site_disorder_assembly
    _atom_site_disorder_group
    Zn Zn1 0.88909(4) 0.14132(4) 0.11465(3) 0.02880(19) Uani d . 1 1 . .
    O O1 0.8671(3) 0.4391(3) 0.3500(2) 0.0410(8) Uani d . 1 1 . .
    O O2 0.9117(3) 0.3588(3) 0.19518(19) 0.0266(5) Uani d . 1 1 . .
    O O3 1.5920(5) 0.8555(6) 0.3452(4) 0.0923(19) Uani d . 1 1 . .
    O O4 1.5777(4) 0.8861(4) 0.4965(3) 0.0560(10) Uani d . 1 1 . .
    O O5 1.1523(3) 0.0826(2) -0.05180(18) 0.0230(5) Uani d . 1 1 . .
    O O6 1.1170(3) 0.2086(3) 0.09758(19) 0.0266(5) Uani d . 1 1 . .
    O O7 1.8536(4) 0.5337(5) 0.0411(4) 0.0741(14) Uani d . 1 1 . .
    O O8 1.8302(4) 0.6372(4) 0.1922(4) 0.0651(12) Uani d . 1 1 . .
    O O9 1.4003(3) 0.3463(3) 0.3975(2) 0.0315(6) Uani d . 1 1 . .
    O O10 0.3467(2) -0.0828(3) -0.14454(17) 0.0235(5) Uani d . 1 1 . .
    N N1 1.5271(4) 0.8314(4) 0.4092(3) 0.0437(9) Uani d . 1 1 . .
    N N2 1.7850(4) 0.5475(4) 0.1102(4) 0.0464(10) Uani d . 1 1 . .
    N N3 0.9685(3) 0.1292(3) 0.2625(2) 0.0209(5) Uani d . 1 1 . .
    N N4 1.3297(3) 0.4235(4) 0.5466(2) 0.0301(7) Uani d . 1 1 . .
    H H4A 1.4152 0.4830 0.5733 0.036 Uiso calc R 1 1 . .
    H H4B 1.2605 0.4171 0.5816 0.036 Uiso calc R 1 1 . .
    N N5 0.7923(3) 0.1216(3) -0.0391(2) 0.0192(5) Uani d . 1 1 . .
    N N6 0.3979(3) -0.2171(3) -0.2888(2) 0.0257(6) Uani d . 1 1 . .
    H H6A 0.3090 -0.2722 -0.3076 0.031 Uiso calc R 1 1 . .
    H H6B 0.4633 -0.2315 -0.3263 0.031 Uiso calc R 1 1 . .
    C C1 0.9464(4) 0.4401(3) 0.2850(3) 0.0231(6) Uani d . 1 1 . .
    C C2 1.0981(4) 0.5454(3) 0.3168(2) 0.0212(6) Uani d . 1 1 . .
    C C3 1.1568(4) 0.6153(4) 0.4178(3) 0.0337(8) Uani d . 1 1 . .
    H H3 1.1008 0.5981 0.4648 0.040 Uiso calc R 1 1 . .
    C C4 1.2969(5) 0.7097(5) 0.4486(3) 0.0377(9) Uani d . 1 1 . .
    H H4 1.3356 0.7566 0.5157 0.045 Uiso calc R 1 1 . .
    C C5 1.3777(4) 0.7324(4) 0.3772(3) 0.0295(8) Uani d . 1 1 . .
    C C6 1.3225(4) 0.6662(5) 0.2774(3) 0.0351(8) Uani d . 1 1 . .
    H H6 1.3786 0.6851 0.2309 0.042 Uiso calc R 1 1 . .
    C C7 1.1821(4) 0.5709(4) 0.2470(3) 0.0298(8) Uani d . 1 1 . .
    H H7 1.1444 0.5241 0.1798 0.036 Uiso calc R 1 1 . .
    C C8 1.1944(3) 0.1804(3) 0.0309(2) 0.0161(5) Uani d . 1 1 . .
    C C9 1.3506(3) 0.2755(3) 0.0529(2) 0.0170(6) Uani d . 1 1 . .
    C C10 1.4151(4) 0.3680(4) 0.1489(3) 0.0291(7) Uani d . 1 1 . .
    H H10 1.3613 0.3707 0.2004 0.035 Uiso calc R 1 1 . .
    C C11 1.5580(4) 0.4561(5) 0.1691(3) 0.0359(9) Uani d . 1 1 . .
    H H11 1.6008 0.5176 0.2333 0.043 Uiso calc R 1 1 . .
    C C12 1.6357(4) 0.4502(4) 0.0910(3) 0.0300(8) Uani d . 1 1 . .
    C C13 1.5764(4) 0.3579(4) -0.0052(3) 0.0334(8) Uani d . 1 1 . .
    H H13 1.6314 0.3547 -0.0562 0.040 Uiso calc R 1 1 . .
    C C14 1.4334(4) 0.2706(4) -0.0237(3) 0.0269(7) Uani d . 1 1 . .
    H H14 1.3919 0.2079 -0.0879 0.032 Uiso calc R 1 1 . .
    C C15 1.1025(3) 0.2154(3) 0.3102(2) 0.0198(6) Uani d . 1 1 . .
    H H15 1.1637 0.2597 0.2758 0.024 Uiso calc R 1 1 . .
    C C16 1.1542(3) 0.2416(3) 0.4080(2) 0.0188(6) Uani d . 1 1 . .
    C C17 1.0644(4) 0.1754(4) 0.4601(3) 0.0308(8) Uani d . 1 1 . .
    H H17 1.0946 0.1935 0.5266 0.037 Uiso calc R 1 1 . .
    C C18 0.9282(4) 0.0815(5) 0.4100(3) 0.0363(9) Uani d . 1 1 . .
    H H18 0.8671 0.0319 0.4417 0.044 Uiso calc R 1 1 . .
    C C19 0.8841(4) 0.0623(4) 0.3123(3) 0.0275(7) Uani d . 1 1 . .
    H H19 0.7920 0.0002 0.2799 0.033 Uiso calc R 1 1 . .
    C C20 1.3046(3) 0.3414(3) 0.4512(2) 0.0203(6) Uani d . 1 1 . .
    C C21 0.6540(3) 0.0355(3) -0.0750(2) 0.0176(6) Uani d . 1 1 . .
    H H21 0.5976 0.0097 -0.0307 0.021 Uiso calc R 1 1 . .
    C C22 0.5908(3) -0.0170(3) -0.1739(2) 0.0154(5) Uani d . 1 1 . .
    C C23 0.6756(4) 0.0196(4) -0.2406(3) 0.0247(7) Uani d . 1 1 . .
    H H23 0.6386 -0.0170 -0.3081 0.030 Uiso calc R 1 1 . .
    C C24 0.8167(4) 0.1120(4) -0.2041(3) 0.0299(8) Uani d . 1 1 . .
    H H24 0.8746 0.1411 -0.2466 0.036 Uiso calc R 1 1 . .
    C C25 0.8706(3) 0.1609(4) -0.1032(3) 0.0241(7) Uani d . 1 1 . .
    H H25 0.9651 0.2234 -0.0794 0.029 Uiso calc R 1 1 . .
    C C26 0.4345(3) -0.1097(3) -0.2019(2) 0.0156(5) Uani d . 1 1 . .
loop_
    _atom_site_aniso_label
    _atom_site_aniso_U_11
    _atom_site_aniso_U_22
    _atom_site_aniso_U_33
    _atom_site_aniso_U_12
    _atom_site_aniso_U_13
    _atom_site_aniso_U_23
    Zn1 0.0193(3) 0.0303(3) 0.0256(3) 0.00170(18) 0.00168(17) 0.00104(19)
    O1 0.0224(13) 0.0400(16) 0.0361(16) -0.0070(11) 0.0135(11) -0.0058(12)
    O2 0.0249(12) 0.0188(11) 0.0245(12) 0.0026(9) -0.0005(9) -0.0028(9)
    O3 0.045(2) 0.110(4) 0.081(3) -0.040(3) 0.011(2) 0.031(3)
    O4 0.0332(17) 0.050(2) 0.062(2) -0.0093(15) -0.0172(16) 0.0128(18)
    O5 0.0187(11) 0.0177(11) 0.0223(11) 0.0009(9) -0.0003(9) -0.0014(9)
    O6 0.0118(11) 0.0315(13) 0.0234(12) -0.0019(9) 0.0054(9) -0.0002(10)
    O7 0.0295(18) 0.081(3) 0.101(4) -0.0137(18) 0.022(2) 0.040(3)
    O8 0.0286(17) 0.046(2) 0.096(3) -0.0137(15) -0.0084(19) 0.018(2)
    O9 0.0135(11) 0.0370(14) 0.0249(12) -0.0004(10) 0.0065(9) -0.0068(10)
    O10 0.0099(10) 0.0289(12) 0.0188(11) 0.0011(9) 0.0031(8) -0.0038(9)
    N1 0.0233(16) 0.0369(19) 0.059(2) -0.0085(14) -0.0031(16) 0.0177(18)
    N2 0.0146(15) 0.040(2) 0.085(3) -0.0043(14) 0.0024(17) 0.033(2)
    N3 0.0121(12) 0.0215(13) 0.0204(13) -0.0026(10) -0.0018(9) 0.0036(10)
    N4 0.0171(13) 0.0356(17) 0.0186(14) -0.0027(12) 0.0024(10) -0.0055(12)
    N5 0.0084(11) 0.0199(12) 0.0218(13) -0.0016(9) -0.0011(9) 0.0034(10)
    N6 0.0143(12) 0.0277(15) 0.0193(13) -0.0015(10) 0.0047(10) -0.0054(11)
    C1 0.0163(14) 0.0167(14) 0.0266(16) 0.0015(11) 0.0037(12) -0.0015(12)
    C2 0.0168(14) 0.0168(14) 0.0223(15) 0.0006(11) 0.0027(11) 0.0012(11)
    C3 0.0270(18) 0.038(2) 0.0215(16) -0.0058(15) 0.0042(13) 0.0036(15)
    C4 0.030(2) 0.041(2) 0.0248(18) -0.0070(17) -0.0043(15) 0.0061(16)
    C5 0.0173(15) 0.0241(17) 0.039(2) -0.0046(13) -0.0007(14) 0.0107(15)
    C6 0.0282(19) 0.037(2) 0.034(2) -0.0034(15) 0.0099(15) 0.0140(16)
    C7 0.0275(18) 0.0305(18) 0.0213(16) -0.0030(14) 0.0043(13) 0.0055(14)
    C8 0.0091(12) 0.0141(13) 0.0211(14) 0.0007(10) 0.0018(10) 0.0037(11)
    C9 0.0098(12) 0.0141(13) 0.0237(15) 0.0011(10) 0.0036(11) 0.0044(11)
    C10 0.0178(15) 0.0339(19) 0.0231(16) -0.0056(13) 0.0014(12) 0.0052(14)
    C11 0.0220(17) 0.037(2) 0.0325(19) -0.0087(15) -0.0044(14) 0.0066(16)
    C12 0.0115(14) 0.0246(17) 0.053(2) -0.0024(12) 0.0013(14) 0.0205(16)
    C13 0.0211(17) 0.036(2) 0.047(2) 0.0062(15) 0.0187(16) 0.0191(18)
    C14 0.0214(16) 0.0251(16) 0.0289(17) 0.0023(13) 0.0110(13) 0.0056(13)
    C15 0.0125(13) 0.0224(15) 0.0176(14) -0.0010(11) 0.0008(10) 0.0035(11)
    C16 0.0115(13) 0.0202(14) 0.0176(14) 0.0003(11) -0.0003(10) 0.0020(11)
    C17 0.0218(16) 0.041(2) 0.0258(17) -0.0033(15) -0.0018(13) 0.0171(16)
    C18 0.0227(17) 0.045(2) 0.037(2) -0.0087(16) -0.0014(15) 0.0245(18)
    C19 0.0145(14) 0.0291(17) 0.0321(18) -0.0062(12) -0.0023(12) 0.0133(14)
    C20 0.0119(13) 0.0220(15) 0.0178(14) 0.0015(11) -0.0009(10) -0.0009(12)
    C21 0.0087(12) 0.0214(14) 0.0163(13) -0.0003(10) 0.0006(10) 0.0028(11)
    C22 0.0083(12) 0.0182(13) 0.0172(13) 0.0027(10) 0.0024(10) 0.0041(11)
    C23 0.0169(15) 0.0356(18) 0.0205(15) 0.0023(13) 0.0042(12) 0.0129(14)
    C24 0.0168(15) 0.041(2) 0.0340(19) -0.0005(14) 0.0056(13) 0.0225(16)
    C25 0.0106(13) 0.0252(16) 0.0347(18) -0.0020(11) 0.0005(12) 0.0150(14)
    C26 0.0085(12) 0.0188(13) 0.0142(12) 0.0013(10) 0.0008(9) 0.0019(11)
_geom_special_details
;
 All esds (except the esd in the dihedral angle between two l.s. planes)
 are estimated using the full covariance matrix.  The cell esds are taken
 into account individually in the estimation of esds in distances, angles
 and torsion angles; correlations between esds in cell parameters are only
 used when they are defined by crystal symmetry.  An approximate (isotropic)
 treatment of cell esds is used for estimating esds involving l.s. planes.
;
loop_
    _geom_bond_atom_site_label_1
    _geom_bond_atom_site_label_2
    _geom_bond_site_symmetry_2
    _geom_bond_distance
    _geom_bond_publ_flag
    Zn1 O2 . 2.140(2) y
    Zn1 O5 2_755 2.142(2) y
    Zn1 O6 . 2.160(2) y
    Zn1 O10 2_655 2.280(2) y
    Zn1 N3 . 2.288(3) y
    Zn1 N5 . 2.282(3) y
    O1 C1 . 1.247(4) ?
    O2 C1 . 1.261(4) ?
    O4 N1 . 1.208(6) ?
    O5 Zn1 2_755 2.142(2) ?
    O5 C8 . 1.248(4) ?
    O6 C8 . 1.255(4) ?
    O9 C20 . 1.239(4) ?
    O10 Zn1 2_655 2.280(2) ?
    N1 O3 . 1.210(6) ?
    N2 O7 . 1.220(7) ?
    N2 O8 . 1.210(7) ?
    N2 C12 . 1.469(4) ?
    N3 C15 . 1.342(4) ?
    N3 C19 . 1.341(4) ?
    N4 H4A . 0.8600 ?
    N4 H4B . 0.8600 ?
    N5 C21 . 1.345(4) ?
    N5 C25 . 1.337(4) ?
    N6 C26 . 1.332(4) ?
    N6 H6A . 0.8600 ?
    N6 H6B . 0.8600 ?
    C1 C2 . 1.510(4) ?
    C2 C3 . 1.401(5) ?
    C2 C7 . 1.384(5) ?
    C3 C4 . 1.383(5) ?
    C3 H3 . 0.9300 ?
    C4 H4 . 0.9300 ?
    C5 N1 . 1.468(5) ?
    C5 C4 . 1.379(6) ?
    C5 C6 . 1.377(6) ?
    C6 H6 . 0.9300 ?
    C7 C6 . 1.389(5) ?
    C7 H7 . 0.9300 ?
    C8 C9 . 1.509(4) ?
    C9 C10 . 1.392(5) ?
    C9 C14 . 1.399(4) ?
    C10 C11 . 1.385(5) ?
    C10 H10 . 0.9300 ?
    C11 H11 . 0.9300 ?
    C12 C11 . 1.384(6) ?
    C13 C12 . 1.384(6) ?
    C13 C14 . 1.384(5) ?
    C13 H13 . 0.9300 ?
    C14 H14 . 0.9300 ?
    C15 C16 . 1.383(4) ?
    C15 H15 . 0.9300 ?
    C16 C17 . 1.388(5) ?
    C16 C20 . 1.489(4) ?
    C17 H17 . 0.9300 ?
    C18 C17 . 1.388(5) ?
    C18 H18 . 0.9300 ?
    C19 C18 . 1.384(5) ?
    C19 H19 . 0.9300 ?
    C20 N4 . 1.329(4) ?
    C21 H21 . 0.9300 ?
    C22 C21 . 1.384(4) ?
    C22 C23 . 1.391(4) ?
    C23 C24 . 1.387(5) ?
    C23 H23 . 0.9300 ?
    C24 H24 . 0.9300 ?
    C25 C24 . 1.391(5) ?
    C25 H25 . 0.9300 ?
    C26 O10 . 1.233(4) ?
    C26 C22 . 1.497(4) ?
loop_
    _geom_angle_atom_site_label_1
    _geom_angle_atom_site_label_2
    _geom_angle_atom_site_label_3
    _geom_angle_site_symmetry_1
    _geom_angle_site_symmetry_3
    _geom_angle
    _geom_angle_publ_flag
    O2 Zn1 O5 . 2_755 170.95(10) ?
    O2 Zn1 O6 . . 86.90(10) ?
    O2 Zn1 O10 . 2_655 89.70(10) ?
    O2 Zn1 N3 . . 87.21(10) ?
    O2 Zn1 N5 . . 99.61(10) ?
    O5 Zn1 O6 2_755 . 99.77(10) ?
    O5 Zn1 O10 2_755 2_655 83.34(9) ?
    O5 Zn1 N3 2_755 . 86.87(10) ?
    O5 Zn1 N5 2_755 . 85.89(10) ?
    O6 Zn1 O10 . 2_655 175.66(8) ?
    O6 Zn1 N3 . . 88.43(10) ?
    O6 Zn1 N5 . . 95.75(10) ?
    O10 Zn1 N3 2_655 . 88.71(9) ?
    O10 Zn1 N5 2_655 . 87.48(9) ?
    N5 Zn1 N3 . . 172.16(10) ?
    C1 O2 Zn1 . . 135.7(2) ?
    C8 O5 Zn1 . 2_755 138.9(2) ?
    C8 O6 Zn1 . . 137.8(2) ?
    C26 O10 Zn1 . 2_655 147.3(2) ?
    O3 N1 C5 . . 117.1(4) ?
    O4 N1 O3 . . 123.5(4) ?
    O4 N1 C5 . . 119.3(4) ?
    O7 N2 C12 . . 117.3(4) ?
    O8 N2 O7 . . 124.5(4) ?
    O8 N2 C12 . . 118.2(4) ?
    C15 N3 Zn1 . . 116.4(2) ?
    C19 N3 Zn1 . . 125.3(2) ?
    C19 N3 C15 . . 117.4(3) ?
    C20 N4 H4A . . 120.0 ?
    C20 N4 H4B . . 120.0 ?
    H4A N4 H4B . . 120.0 ?
    C21 N5 Zn1 . . 115.9(2) ?
    C25 N5 Zn1 . . 124.9(2) ?
    C25 N5 C21 . . 117.3(3) ?
    C26 N6 H6A . . 120.0 ?
    C26 N6 H6B . . 120.0 ?
    H6A N6 H6B . . 120.0 ?
    O1 C1 O2 . . 125.5(3) ?
    O1 C1 C2 . . 117.3(3) ?
    O2 C1 C2 . . 117.1(3) ?
    C3 C2 C1 . . 119.9(3) ?
    C7 C2 C1 . . 120.6(3) ?
    C7 C2 C3 . . 119.4(3) ?
    C2 C3 H3 . . 119.5 ?
    C4 C3 C2 . . 120.9(3) ?
    C4 C3 H3 . . 119.5 ?
    C3 C4 H4 . . 120.9 ?
    C5 C4 C3 . . 118.2(4) ?
    C5 C4 H4 . . 120.9 ?
    C6 C5 C4 . . 122.2(3) ?
    C6 C5 N1 . . 119.2(4) ?
    C4 C5 N1 . . 118.7(4) ?
    C5 C6 C7 . . 119.3(3) ?
    C5 C6 H6 . . 120.4 ?
    C7 C6 H6 . . 120.4 ?
    C2 C7 C6 . . 120.0(3) ?
    C2 C7 H7 . . 120.0 ?
    C6 C7 H7 . . 120.0 ?
    O5 C8 O6 . . 125.6(3) ?
    O5 C8 C9 . . 117.8(3) ?
    O6 C8 C9 . . 116.6(3) ?
    C10 C9 C8 . . 121.1(3) ?
    C10 C9 C14 . . 119.0(3) ?
    C14 C9 C8 . . 119.9(3) ?
    C9 C10 H10 . . 119.4 ?
    C11 C10 C9 . . 121.1(3) ?
    C11 C10 H10 . . 119.4 ?
    C10 C11 H11 . . 120.9 ?
    C12 C11 C10 . . 118.3(4) ?
    C12 C11 H11 . . 120.9 ?
    C11 C12 N2 . . 119.1(4) ?
    C13 C12 N2 . . 118.6(4) ?
    C13 C12 C11 . . 122.3(3) ?
    C12 C13 H13 . . 120.7 ?
    C14 C13 C12 . . 118.5(3) ?
    C14 C13 H13 . . 120.7 ?
    C9 C14 H14 . . 119.6 ?
    C13 C14 C9 . . 120.8(3) ?
    C13 C14 H14 . . 119.6 ?
    N3 C15 C16 . . 123.3(3) ?
    N3 C15 H15 . . 118.3 ?
    C16 C15 H15 . . 118.3 ?
    C15 C16 C17 . . 119.0(3) ?
    C15 C16 C20 . . 117.1(3) ?
    C17 C16 C20 . . 123.9(3) ?
    C16 C17 H17 . . 121.0 ?
    C18 C17 C16 . . 118.0(3) ?
    C18 C17 H17 . . 121.0 ?
    C17 C18 H18 . . 120.3 ?
    C19 C18 C17 . . 119.3(3) ?
    C19 C18 H18 . . 120.3 ?
    N3 C19 C18 . . 122.9(3) ?
    N3 C19 H19 . . 118.5 ?
    C18 C19 H19 . . 118.5 ?
    O9 C20 N4 . . 122.6(3) ?
    O9 C20 C16 . . 119.4(3) ?
    N4 C20 C16 . . 118.0(3) ?
    N5 C21 C22 . . 123.9(3) ?
    N5 C21 H21 . . 118.0 ?
    C22 C21 H21 . . 118.0 ?
    C21 C22 C23 . . 118.2(3) ?
    C21 C22 C26 . . 117.5(3) ?
    C23 C22 C26 . . 124.3(3) ?
    C22 C23 H23 . . 120.8 ?
    C24 C23 C22 . . 118.4(3) ?
    C24 C23 H23 . . 120.8 ?
    C23 C24 C25 . . 119.4(3) ?
    C23 C24 H24 . . 120.3 ?
    C25 C24 H24 . . 120.3 ?
    N5 C25 C24 . . 122.7(3) ?
    N5 C25 H25 . . 118.7 ?
    C24 C25 H25 . . 118.7 ?
    O10 C26 N6 . . 123.5(3) ?
    O10 C26 C22 . . 119.1(3) ?
    N6 C26 C22 . . 117.4(3) ?
loop_
    _geom_torsion_atom_site_label_1
    _geom_torsion_atom_site_label_2
    _geom_torsion_atom_site_label_3
    _geom_torsion_atom_site_label_4
    _geom_torsion_site_symmetry_1
    _geom_torsion_site_symmetry_2
    _geom_torsion_site_symmetry_3
    _geom_torsion_site_symmetry_4
    _geom_torsion
    _geom_torsion_publ_flag
    O6 Zn1 O2 C1 . . . . -91.7(3) ?
    O10 Zn1 O2 C1 2_655 . . . 85.6(3) ?
    N3 Zn1 O2 C1 . . . . -3.1(3) ?
    N5 Zn1 O2 C1 . . . . 173.0(3) ?
    O2 Zn1 O6 C8 . . . . -138.6(4) ?
    O5 Zn1 O6 C8 2_755 . . . 47.6(4) ?
    N3 Zn1 O6 C8 . . . . 134.1(4) ?
    N5 Zn1 O6 C8 . . . . -39.2(4) ?
    O2 Zn1 N3 C15 . . . . -59.4(2) ?
    O2 Zn1 N3 C19 . . . . 108.8(3) ?
    O5 Zn1 N3 C15 2_755 . . . 127.5(2) ?
    O5 Zn1 N3 C19 2_755 . . . -64.4(3) ?
    O6 Zn1 N3 C15 . . . . 27.6(2) ?
    O6 Zn1 N3 C19 . . . . -164.2(3) ?
    O10 Zn1 N3 C15 2_655 . . . -149.2(2) ?
    O10 Zn1 N3 C19 2_655 . . . 19.0(3) ?
    O2 Zn1 N5 C21 . . . . -115.0(2) ?
    O2 Zn1 N5 C25 . . . . 81.2(3) ?
    O5 Zn1 N5 C21 2_755 . . . 57.8(2) ?
    O5 Zn1 N5 C25 2_755 . . . -106.0(3) ?
    O6 Zn1 N5 C21 . . . . 157.2(2) ?
    O6 Zn1 N5 C25 . . . . -6.6(3) ?
    O10 Zn1 N5 C21 2_655 . . . -25.7(2) ?
    O10 Zn1 N5 C25 2_655 . . . 170.5(3) ?
    Zn1 O2 C1 O1 . . . . -73.4(5) ?
    Zn1 O2 C1 C2 . . . . 105.2(4) ?
    Zn1 O5 C8 O6 2_755 . . . -77.3(4) ?
    Zn1 O5 C8 C9 2_755 . . . 104.0(3) ?
    Zn1 O6 C8 O5 . . . . -7.5(6) ?
    Zn1 O6 C8 C9 . . . . 171.2(2) ?
    O7 N2 C12 C11 . . . . 175.7(5) ?
    O7 N2 C12 C13 . . . . -5.9(6) ?
    O8 N2 C12 C11 . . . . -5.8(6) ?
    O8 N2 C12 C13 . . . . 172.6(4) ?
    Zn1 N3 C15 C16 . . . . 166.7(3) ?
    C19 N3 C15 C16 . . . . -2.4(5) ?
    C15 N3 C19 C18 . . . . 1.7(6) ?
    Zn1 N3 C19 C18 . . . . -166.4(3) ?
    Zn1 N5 C21 C22 . . . . -163.3(2) ?
    C25 N5 C21 C22 . . . . 1.8(5) ?
    Zn1 N5 C25 C24 . . . . 161.1(3) ?
    C21 N5 C25 C24 . . . . -2.6(5) ?
    O1 C1 C2 C3 . . . . 13.6(5) ?
    O1 C1 C2 C7 . . . . -168.2(4) ?
    O2 C1 C2 C3 . . . . -165.0(4) ?
    O2 C1 C2 C7 . . . . 13.1(5) ?
    C1 C2 C3 C4 . . . . 178.5(4) ?
    C7 C2 C3 C4 . . . . 0.3(6) ?
    C1 C2 C7 C6 . . . . -178.9(4) ?
    C3 C2 C7 C6 . . . . -0.7(6) ?
    C2 C3 C4 C5 . . . . -0.4(7) ?
    C4 C5 N1 O3 . . . . -175.7(5) ?
    C4 C5 N1 O4 . . . . 2.9(6) ?
    C6 C5 N1 O3 . . . . 3.8(7) ?
    C6 C5 N1 O4 . . . . -177.6(4) ?
    N1 C5 C4 C3 . . . . -179.4(4) ?
    C6 C5 C4 C3 . . . . 1.0(7) ?
    N1 C5 C6 C7 . . . . 179.0(4) ?
    C4 C5 C6 C7 . . . . -1.5(7) ?
    C2 C7 C6 C5 . . . . 1.3(6) ?
    O5 C8 C9 C10 . . . . -167.0(3) ?
    O5 C8 C9 C14 . . . . 12.4(4) ?
    O6 C8 C9 C10 . . . . 14.2(5) ?
    O6 C8 C9 C14 . . . . -166.4(3) ?
    C8 C9 C10 C11 . . . . -179.5(4) ?
    C14 C9 C10 C11 . . . . 1.1(6) ?
    C8 C9 C14 C13 . . . . 179.4(3) ?
    C10 C9 C14 C13 . . . . -1.2(5) ?
    C9 C10 C11 C12 . . . . 0.1(6) ?
    N2 C12 C11 C10 . . . . 177.2(4) ?
    C13 C12 C11 C10 . . . . -1.3(6) ?
    C14 C13 C12 N2 . . . . -177.2(4) ?
    C14 C13 C12 C11 . . . . 1.2(6) ?
    C12 C13 C14 C9 . . . . 0.1(6) ?
    N3 C15 C16 C17 . . . . 0.4(5) ?
    N3 C15 C16 C20 . . . . -179.1(3) ?
    C15 C16 C17 C18 . . . . 2.4(6) ?
    C20 C16 C17 C18 . . . . -178.1(4) ?
    C15 C16 C20 O9 . . . . -33.3(5) ?
    C15 C16 C20 N4 . . . . 145.8(3) ?
    C17 C16 C20 O9 . . . . 147.2(4) ?
    C17 C16 C20 N4 . . . . -33.7(5) ?
    C19 C18 C17 C16 . . . . -3.0(7) ?
    N3 C19 C18 C17 . . . . 1.0(7) ?
    C23 C22 C21 N5 . . . . 0.9(5) ?
    C26 C22 C21 N5 . . . . -178.9(3) ?
    C21 C22 C23 C24 . . . . -3.0(5) ?
    C26 C22 C23 C24 . . . . 176.8(3) ?
    C22 C23 C24 C25 . . . . 2.3(6) ?
    N5 C25 C24 C23 . . . . 0.5(6) ?
    N6 C26 O10 Zn1 . . . 2_655 -1.0(7) ?
    C22 C26 O10 Zn1 . . . 2_655 178.5(3) ?
    O10 C26 C22 C21 . . . . 36.8(4) ?
    O10 C26 C22 C23 . . . . -142.9(3) ?
    N6 C26 C22 C21 . . . . -143.6(3) ?
    N6 C26 C22 C23 . . . . 36.6(5) ?
loop_
    _geom_hbond_atom_site_label_D
    _geom_hbond_atom_site_label_H
    _geom_hbond_atom_site_label_A
    _geom_hbond_site_symmetry_A
    _geom_hbond_distance_DH
    _geom_hbond_distance_HA
    _geom_hbond_distance_DA
    _geom_hbond_angle_DHA
    _geom_hbond_publ_flag
    N4 H4B O1 2_766 0.86 2.20 2.851(4) 132 yes
    N6 H6A O1 2_655 0.86 1.98 2.814(4) 164 yes
    N6 H6B O9 2_755 0.86 2.09 2.880(4) 153 yes
    C15 H15 O6 . 0.93 2.45 3.079(4) 125 yes
    C19 H19 O3 1_445 0.93 2.57 3.238(7) 130 yes
    C21 H21 O10 2_655 0.93 2.38 3.058(4) 130 yes
_iucr_refine_instructions_details
;
TITL ila16s in P -1
CELL  0.71073   9.5118  10.5591  14.5326  109.846   93.618  104.815
ZERR     2.00   0.0003   0.0003   0.0005    0.004    0.003    0.004
LATT   1
SFAC  C    H    N    O    ZN
UNIT  52   40   12   20   2
MERG   2
FMAP   2
PLAN   20
ACTA
BOND   $H
CONF
LIST   4
L.S.  10
WGHT    0.149000    3.158600
FVAR       0.29598
O5    4    1.152313    0.082558   -0.051804    11.00000    0.01874    0.01772 =
         0.02229   -0.00144   -0.00027    0.00093
N6    3    0.397924   -0.217130   -0.288848    11.00000    0.01427    0.02770 =
         0.01933   -0.00536    0.00471   -0.00152
AFIX  93
H6A   2    0.308983   -0.272163   -0.307577    11.00000   -1.20000
H6B   2    0.463258   -0.231463   -0.326261    11.00000   -1.20000
AFIX   0
C26   1    0.434499   -0.109654   -0.201861    11.00000    0.00849    0.01881 =
         0.01418    0.00186    0.00077    0.00125
O10   4    0.346733   -0.082844   -0.144541    11.00000    0.00994    0.02887 =
         0.01876   -0.00383    0.00313    0.00113
MOLE    1
ZN1   5    0.889088    0.141316    0.114648    11.00000    0.01930    0.03029 =
         0.02563    0.00104    0.00168    0.00170
O2    4    0.911705    0.358774    0.195184    11.00000    0.02493    0.01877 =
         0.02448   -0.00276   -0.00054    0.00264
O6    4    1.117043    0.208631    0.097580    11.00000    0.01184    0.03145 =
         0.02340   -0.00025    0.00541   -0.00192
C22   1    0.590786   -0.017037   -0.173896    11.00000    0.00827    0.01817 =
         0.01718    0.00405    0.00241    0.00273
N5    3    0.792331    0.121644   -0.039068    11.00000    0.00841    0.01987 =
         0.02177    0.00336   -0.00107   -0.00157
O9    4    1.400280    0.346332    0.397458    11.00000    0.01354    0.03702 =
         0.02491   -0.00685    0.00650   -0.00040
C8    1    1.194414    0.180372    0.030910    11.00000    0.00911    0.01409 =
         0.02108    0.00369    0.00175    0.00070
C9    1    1.350611    0.275495    0.052921    11.00000    0.00975    0.01412 =
         0.02368    0.00444    0.00359    0.00108
C21   1    0.654041    0.035519   -0.074988    11.00000    0.00868    0.02141 =
         0.01630    0.00278    0.00064   -0.00034
AFIX  43
H21   2    0.597553    0.009749   -0.030695    11.00000   -1.20000
AFIX   0
N3    3    0.968460    0.129219    0.262516    11.00000    0.01215    0.02154 =
         0.02040    0.00360   -0.00179   -0.00256
C15   1    1.102493    0.215392    0.310241    11.00000    0.01246    0.02242 =
         0.01756    0.00354    0.00083   -0.00101
AFIX  43
H15   2    1.163716    0.259745    0.275826    11.00000   -1.20000
AFIX   0
C16   1    1.154163    0.241568    0.407984    11.00000    0.01151    0.02023 =
         0.01762    0.00201   -0.00033    0.00032
O1    4    0.867059    0.439144    0.349991    11.00000    0.02241    0.04003 =
         0.03606   -0.00580    0.01353   -0.00702
C20   1    1.304565    0.341405    0.451184    11.00000    0.01190    0.02204 =
         0.01777   -0.00090   -0.00090    0.00153
N4    3    1.329697    0.423491    0.546593    11.00000    0.01709    0.03558 =
         0.01864   -0.00554    0.00242   -0.00268
AFIX  93
H4A   2    1.415160    0.482986    0.573306    11.00000   -1.20000
H4B   2    1.260493    0.417101    0.581604    11.00000   -1.20000
AFIX   0
C1    1    0.946398    0.440143    0.284978    11.00000    0.01626    0.01670 =
         0.02662   -0.00153    0.00371    0.00148
C23   1    0.675617    0.019600   -0.240610    11.00000    0.01688    0.03565 =
         0.02045    0.01294    0.00422    0.00225
AFIX  43
H23   2    0.638639   -0.017024   -0.308112    11.00000   -1.20000
AFIX   0
C25   1    0.870646    0.160900   -0.103193    11.00000    0.01061    0.02525 =
         0.03469    0.01496    0.00052   -0.00200
AFIX  43
H25   2    0.965085    0.223428   -0.079388    11.00000   -1.20000
AFIX   0
C2    1    1.098141    0.545430    0.316811    11.00000    0.01680    0.01684 =
         0.02229    0.00121    0.00265    0.00065
C19   1    0.884128    0.062251    0.312347    11.00000    0.01452    0.02910 =
         0.03211    0.01329   -0.00233   -0.00624
AFIX  43
H19   2    0.791969    0.000154    0.279858    11.00000   -1.20000
AFIX   0
C24   1    0.816656    0.112048   -0.204061    11.00000    0.01677    0.04098 =
         0.03400    0.02254    0.00556   -0.00051
AFIX  43
H24   2    0.874587    0.141106   -0.246584    11.00000   -1.20000
AFIX   0
C5    1    1.377736    0.732437    0.377242    11.00000    0.01728    0.02406 =
         0.03918    0.01067   -0.00069   -0.00459
O4    4    1.577709    0.886090    0.496522    11.00000    0.03317    0.05001 =
         0.06197    0.01284   -0.01719   -0.00927
C13   1    1.576382    0.357915   -0.005159    11.00000    0.02108    0.03557 =
         0.04717    0.01908    0.01872    0.00616
AFIX  43
H13   2    1.631360    0.354667   -0.056164    11.00000   -1.20000
AFIX   0
N2    3    1.784972    0.547510    0.110157    11.00000    0.01463    0.03959 =
         0.08496    0.03316    0.00238   -0.00432
C12   1    1.635715    0.450181    0.091022    11.00000    0.01152    0.02463 =
         0.05349    0.02046    0.00134   -0.00238
C18   1    0.928172    0.081458    0.409998    11.00000    0.02272    0.04468 =
         0.03723    0.02448   -0.00141   -0.00873
AFIX  43
H18   2    0.867121    0.031911    0.441684    11.00000   -1.20000
AFIX   0
C17   1    1.064388    0.175425    0.460122    11.00000    0.02177    0.04056 =
         0.02580    0.01710   -0.00175   -0.00329
AFIX  43
H17   2    1.094604    0.193531    0.526637    11.00000   -1.20000
AFIX   0
C10   1    1.415102    0.367978    0.148914    11.00000    0.01776    0.03395 =
         0.02307    0.00517    0.00142   -0.00560
AFIX  43
H10   2    1.361276    0.370656    0.200433    11.00000   -1.20000
AFIX   0
C7    1    1.182065    0.570854    0.247013    11.00000    0.02746    0.03052 =
         0.02133    0.00546    0.00431   -0.00297
AFIX  43
H7    2    1.144422    0.524084    0.179765    11.00000   -1.20000
AFIX   0
C14   1    1.433422    0.270602   -0.023736    11.00000    0.02136    0.02511 =
         0.02890    0.00556    0.01100    0.00227
AFIX  43
H14   2    1.391929    0.207943   -0.087939    11.00000   -1.20000
AFIX   0
C11   1    1.558049    0.456094    0.169051    11.00000    0.02198    0.03665 =
         0.03248    0.00664   -0.00443   -0.00875
AFIX  43
H11   2    1.600766    0.517647    0.233328    11.00000   -1.20000
AFIX   0
N1    3    1.527103    0.831388    0.409151    11.00000    0.02328    0.03694 =
         0.05906    0.01772   -0.00314   -0.00846
C3    1    1.156803    0.615343    0.417830    11.00000    0.02700    0.03759 =
         0.02148    0.00355    0.00423   -0.00584
AFIX  43
H3    2    1.100755    0.598050    0.464828    11.00000   -1.20000
AFIX   0
C6    1    1.322485    0.666207    0.277403    11.00000    0.02825    0.03719 =
         0.03353    0.01397    0.00988   -0.00338
AFIX  43
H6    2    1.378588    0.685132    0.230865    11.00000   -1.20000
AFIX   0
O8    4    1.830219    0.637218    0.192181    11.00000    0.02862    0.04599 =
         0.09626    0.01775   -0.00840   -0.01368
C4    1    1.296890    0.709713    0.448646    11.00000    0.03023    0.04147 =
         0.02477    0.00610   -0.00430   -0.00701
AFIX  43
H4    2    1.335552    0.756605    0.515738    11.00000   -1.20000
AFIX   0
O3    4    1.591998    0.855538    0.345180    11.00000    0.04518    0.10966 =
         0.08085    0.03079    0.01142   -0.04035
O7    4    1.853616    0.533722    0.041070    11.00000    0.02949    0.08132 =
         0.10084    0.04042    0.02222   -0.01375
HKLF 4
REM  ila16s in P -1
REM R1 =  0.0727 for   5816 Fo > 4sig(Fo)  and  0.0794 for all   6520 data
REM    388 parameters refined using      0 restraints
END
WGHT      0.1490      3.1588
REM Highest difference peak  1.287,  deepest hole -0.595,  1-sigma level  0.226
Q1    1   0.9419  0.1143  0.2824  11.00000  0.05    1.17
Q2    1   1.8520  0.5729  0.0908  11.00000  0.05    1.11
Q3    1   1.6010  0.3959  0.0418  11.00000  0.05    1.11
Q4    1   0.8567  0.4617  0.3345  11.00000  0.05    1.09
Q5    1   1.0012  0.1596  0.2821  11.00000  0.05    1.05
Q6    1   0.7397  0.0861 -0.0550  11.00000  0.05    1.03
Q7    1   1.5421  0.8345  0.3820  11.00000  0.05    1.01
Q8    1   0.8420  0.1377 -0.1555  11.00000  0.05    1.00
Q9    1   1.7869  0.5845  0.1538  11.00000  0.05    1.00
Q10   1   0.8554  0.1573 -0.1284  11.00000  0.05    0.99
Q11   1   1.6158  0.4517  0.1156  11.00000  0.05    0.98
Q12   1   1.6246  0.8150  0.3456  11.00000  0.05    0.97
Q13   1   1.5856  0.8783  0.4521  11.00000  0.05    0.97
Q14   1   1.8203  0.6435  0.2292  11.00000  0.05    0.97
Q15   1   1.4014  0.2812  0.0116  11.00000  0.05    0.96
Q16   1   0.8210  0.1361 -0.0594  11.00000  0.05    0.96
Q17   1   1.3214  0.3812  0.4969  11.00000  0.05    0.94
Q18   1   1.3727  0.3143  0.0899  11.00000  0.05    0.92
Q19   1   1.1155  0.2204  0.3488  11.00000  0.05    0.88
Q20   1   0.9022  0.0713  0.3563  11.00000  0.05    0.88
;
data_global
_journal_date_recd_electronic     2015-03-21
_journal_date_accepted     2015-03-31
_journal_name_full     'Acta Crystallographica, Section E'
_journal_year     2015
_journal_volume     71
_journal_issue      5
_journal_page_first     479
_journal_page_last     482
_journal_paper_category     GM
_journal_paper_doi     10.1107/S2056989015006490
_journal_coeditor_code     SU5099
_publ_contact_author
;
Dr. Tuncer H\"okelek
Hacettepe University
Department of Physics
06800 Beytepe
Ankara
Turkey
;
_publ_contact_author_email     merzifon@hacettepe.edu.tr
_publ_contact_author_fax     '90(312)2352550'
_publ_contact_author_phone     '90(312)2977242'
_publ_section_title
;\
Crystal structure of
poly[bis(\m-nicotinamide-\k^2^<i>N</i>^1^:<i>O</i>)bis(\m-4-nitrobenzoato-\
\k^2^<i>O</i>^1^:<i>O</i>^1'^)zinc]
;
loop_
    _publ_author_name
    _publ_author_address
    'A\,sk\?in, G\"ul\,cin \,Sefiye'
;
Department of Physics
Hacettepe University
06800 Beytepe
Ankara
Turkey
;
    'Necefo\(glu, Hacali'
;
Department of Chemistry
Kafkas University
36100 Kars
Turkey
;
    'Tonbul, Ali Murat'
;
Department of Chemistry
Kafkas University
36100 Kars
Turkey
;
    'Dilek, Nefise'
;
Aksaray University,
Department of Physics,
68100
Aksaray
Turkey
;
    'H\"okelek, Tuncer'
;
Department of Physics
Hacettepe University
06800 Beytepe
Ankara
Turkey
;
_publ_section_synopsis
;
The asymmetric unit of the title zinc(II) coordination polymer contains two
4-nitrobenzoate (NB) anions and two nicotinamide (NA) ligands. Only one of the
two NB anions and one of the two NA ligands bridge adjacent Zn^II^ ions
through eight- and 12-membered rings, respectively, forming polymeric chains
running along the <i>a</i>-axis direction.
;
