# Supplementary material for: Crystal structure of poly[bis­(μ-nicotinamide-κ2 N 1:O)bis­(μ-4-nitro­benzoato-κ2 O 1:O 1′)zinc]
Source: Acta Crystallogr E Crystallogr Commun. 2015 Apr 11;71(Pt 5):479–82. doi: 10.1107/S2056989015006490 (PMC4420036; doi:10.1107/S2056989015006490)
Supplement: Supplementary file 2 [file e-71-00479-Isup2.hkl]

#
# h,k,l, Fc-squared, Fo-squared, sigma(Fo-squared) and status flag
#
data_I
_shelx_title ' ila16s in P -1'
_shelx_refln_list_code          4
_shelx_F_calc_maximum      275.40
_exptl_crystal_F_000       656.00
_reflns_d_resolution_high  0.7475
 
loop_
 _symmetry_equiv_pos_as_xyz
 'x, y, z'
 '-x, -y, -z'
 
_cell_length_a     9.5118
_cell_length_b    10.5591
_cell_length_c    14.5326
_cell_angle_alpha 109.846
_cell_angle_beta   93.618
_cell_angle_gamma 104.815
 
_shelx_F_squared_multiplier     1.000
 
loop_
 _refln_index_h
 _refln_index_k
 _refln_index_l
 _refln_F_squared_calc
 _refln_F_squared_meas
 _refln_F_squared_sigma
 _refln_observed_status
   1   0   0      764.57      645.91      5.76 o
   2   0   0       87.43       49.44      1.56 o
   3   0   0     3109.32     4019.01     30.46 o
   4   0   0    30099.62    44079.13    351.88 o
   5   0   0      262.41      107.43      2.59 o
   6   0   0      239.33      202.82      2.93 o
   7   0   0      310.49      297.27      3.81 o
   8   0   0        4.10        4.72      1.74 o
   9   0   0      877.80      820.18      8.94 o
  10   0   0      229.12      234.54      6.50 o
  11   0   0       54.53       45.70      3.80 o
 -11   1   0      180.53      157.44      8.59 o
 -10   1   0        0.46       -1.16      1.16 o
  -9   1   0      254.43      238.53      4.14 o
  -8   1   0      820.92      778.40      9.35 o
  -7   1   0      364.61      259.61      4.69 o
  -6   1   0        0.88        7.56      1.32 o
  -5   1   0       61.62       42.89      1.31 o
  -4   1   0     4348.95     5346.38     47.26 o
  -3   1   0      558.88      239.19      2.51 o
  -2   1   0      134.79       57.58      1.02 o
  -1   1   0      146.68      182.10      1.86 o
   0   1   0      746.15      632.26      5.39 o
   1   1   0     1276.46      995.29      6.06 o
   2   1   0     4384.09     5158.90     40.18 o
   3   1   0      329.04      314.78      2.85 o
   4   1   0      610.56     1063.82      8.05 o
   5   1   0      559.07      411.05      3.90 o
   6   1   0      473.21      355.26      3.34 o
   7   1   0      485.31      461.54      4.81 o
   8   1   0       18.78       18.92      0.99 o
   9   1   0      455.58      418.53      8.86 o
  10   1   0      264.40      285.92      9.13 o
  11   1   0      193.68      210.04      7.39 o
 -12   2   0       45.21       48.95      6.22 o
 -11   2   0      412.01      398.33      7.38 o
 -10   2   0     1301.34     1354.67     19.83 o
  -9   2   0       11.45       14.90      1.60 o
  -8   2   0       73.50       64.46      2.26 o
  -7   2   0      118.83       61.22      1.73 o
  -6   2   0      493.96      349.31      4.64 o
  -5   2   0     1153.44     1209.52     14.56 o
  -4   2   0      228.42      243.50      3.28 o
  -3   2   0       39.12        5.29      0.50 o
  -2   2   0     1476.34     1189.33      9.33 o
  -1   2   0     1243.46     1202.60     10.15 o
   0   2   0        0.31       -0.85      0.85 o
   1   2   0     3121.80     4049.04     35.23 o
   2   2   0       29.54       35.75      0.67 o
   3   2   0       10.35       47.57      0.71 o
   4   2   0      432.11      409.20      3.30 o
   5   2   0      183.21      197.49      2.43 o
   6   2   0       65.66      135.69      2.02 o
   7   2   0      469.26      433.30      5.12 o
   8   2   0      514.04      486.88      9.13 o
   9   2   0       21.99       17.19      2.74 o
  10   2   0       48.22       56.91      4.64 o
  11   2   0      122.34      141.59      6.55 o
 -12   3   0       11.51        9.12      2.14 o
 -11   3   0       46.88       48.19      2.43 o
 -10   3   0      262.39      251.08      5.54 o
  -9   3   0      805.87      776.38     11.70 o
  -8   3   0       27.06       30.13      1.79 o
  -7   3   0       55.57       50.35      1.83 o
  -6   3   0     1249.20     1261.71     14.21 o
  -5   3   0     1323.25     1265.21     10.64 o
  -4   3   0       11.89       83.49      1.41 o
  -3   3   0      235.78      267.11      2.63 o
  -2   3   0    14761.13    20432.44    171.89 o
  -1   3   0    19809.82    28981.10    253.55 o
   0   3   0     4911.27     5832.31     55.41 o
   1   3   0      548.77      525.96      5.35 o
   2   3   0     1853.92     2394.93     20.85 o
   3   3   0    12577.83    17273.66    133.59 o
   4   3   0     2072.31     1976.03     15.13 o
   5   3   0      128.48       99.89      1.72 o
   6   3   0       11.69       13.97      0.73 o
   7   3   0        5.74       28.07      1.87 o
   8   3   0     2225.55     2121.32     40.74 o
   9   3   0      169.42      172.37     11.42 o
  10   3   0        1.08        2.97      1.90 o
 -12   4   0        4.14        3.17      1.68 o
 -11   4   0       17.46       21.82      2.74 o
 -10   4   0      212.79      215.28      5.00 o
  -9   4   0       92.80       89.55      2.35 o
  -8   4   0      570.63      844.90      8.90 o
  -7   4   0      709.28      751.71      7.70 o
  -6   4   0       56.54       55.83      1.47 o
  -5   4   0       94.19       39.05      1.00 o
  -4   4   0        6.70       93.49      2.62 o
  -3   4   0     4083.48     5113.61     59.58 o
  -2   4   0        2.44        0.14      0.48 o
  -1   4   0     2650.53     3441.10     41.00 o
   0   4   0     6573.78     8499.87    203.11 o
   1   4   0      799.07      722.07      7.26 o
   2   4   0      983.58      989.31      9.23 o
   3   4   0      104.63      114.27      1.63 o
   4   4   0     1564.33     1854.49     17.53 o
   5   4   0      160.27      103.57      3.12 o
   6   4   0      519.10      438.80      6.64 o
   7   4   0       24.28       24.53      5.14 o
   8   4   0      181.51      184.95      6.55 o
   9   4   0      207.83      185.13      7.13 o
  10   4   0      185.29      209.40      9.51 o
 -12   5   0      220.96      228.07      6.25 o
 -11   5   0        4.53        3.67      2.19 o
 -10   5   0      730.29      745.90     10.37 o
  -9   5   0       25.91       26.24      1.74 o
  -8   5   0      123.60       98.29      2.61 o
  -7   5   0      581.04      523.70      5.70 o
  -6   5   0     1049.85     1157.34     10.48 o
  -5   5   0      145.95      141.04      2.59 o
  -4   5   0        5.45       15.58      0.92 o
  -3   5   0       16.96       11.66      1.55 o
  -2   5   0     5163.10     6301.70     54.52 o
  -1   5   0      338.74      331.41      4.56 o
   0   5   0       80.71       60.94      2.09 o
   1   5   0       31.85        5.34      0.91 o
   2   5   0     3541.31     3858.78     30.36 o
   3   5   0      123.18       84.24      1.41 o
   4   5   0       74.22      101.32      2.34 o
   5   5   0       65.82       39.87      2.10 o
   6   5   0      625.63      585.59     11.81 o
   7   5   0      133.30      157.84      7.19 o
   8   5   0      174.38      172.71      7.75 o
   9   5   0      103.08       95.17     10.27 o
 -12   6   0       53.78       52.22      3.21 o
 -11   6   0      245.76      251.86      6.00 o
 -10   6   0      800.50      835.73     11.33 o
  -9   6   0       24.80       14.55      1.55 o
  -8   6   0        0.26       -0.80      0.80 o
  -7   6   0      159.66      135.58      2.55 o
  -6   6   0     1310.65     1327.39     15.98 o
  -5   6   0      432.50      357.30      3.92 o
  -4   6   0        3.96        7.55      1.10 o
  -3   6   0      744.23      991.82      9.90 o
  -2   6   0     3694.72     4298.42     57.31 o
  -1   6   0     1357.88     1367.64     16.05 o
   0   6   0       78.06       44.25      1.84 o
   1   6   0      774.80     1056.04     11.49 o
   2   6   0     1143.46     1215.57     12.92 o
   3   6   0      770.68      731.84      8.31 o
   4   6   0       38.14       25.65      1.60 o
   5   6   0      126.65       81.64      3.60 o
   6   6   0        0.87       -0.29      1.46 o
   7   6   0      205.14      189.78      6.29 o
   8   6   0       28.82       36.51      3.80 o
   9   6   0       60.74       76.80      5.70 o
 -12   7   0      129.14      108.24      4.94 o
 -11   7   0      127.14      116.08      5.86 o
 -10   7   0        1.45       -0.42      1.87 o
  -9   7   0       57.88       56.38      2.87 o
  -8   7   0       79.10       71.68      2.89 o
  -7   7   0        5.69        7.02      1.16 o
  -6   7   0      142.50      195.79      3.76 o
  -5   7   0        3.63       18.80      1.50 o
  -4   7   0      253.10      230.46      7.23 o
  -3   7   0       94.94       84.46      2.28 o
  -2   7   0       74.89       78.68      2.84 o
  -1   7   0      254.89      202.41      3.42 o
   0   7   0      580.89      517.79      7.71 o
   1   7   0       62.19       47.00      2.38 o
   2   7   0       30.28       43.06      2.17 o
   3   7   0       17.88       23.78      2.04 o
   4   7   0       28.42       26.26      2.23 o
   5   7   0      354.89      365.04      7.88 o
   6   7   0      180.97      164.63      5.06 o
   7   7   0       32.28       24.68      3.57 o
   8   7   0       22.70       32.38      5.48 o
 -11   8   0      251.84      233.47      6.63 o
 -10   8   0        0.06       -1.40      1.40 o
  -9   8   0        1.12        1.18      1.31 o
  -8   8   0        2.11        0.30      1.30 o
  -7   8   0      726.07      733.66     12.45 o
  -6   8   0       62.43       63.38      3.57 o
  -5   8   0      648.72      781.01     23.89 o
  -4   8   0      242.72      223.90      4.50 o
  -3   8   0      142.66       83.33      3.00 o
  -2   8   0      680.19      687.61      9.94 o
  -1   8   0      259.13      310.53      6.78 o
   0   8   0      170.71      129.58      3.13 o
   1   8   0      220.93      207.29      3.93 o
   2   8   0     1483.31     1495.76     18.44 o
   3   8   0       26.33       20.03      1.68 o
   4   8   0       18.64       14.62      2.70 o
   5   8   0       88.71      101.40      4.38 o
   6   8   0      647.64      623.73     15.61 o
   7   8   0        1.48        0.98      2.85 o
 -11   9   0      239.24      247.03     10.25 o
 -10   9   0        3.17        7.34      3.60 o
  -9   9   0        2.44        0.68      2.37 o
  -8   9   0      101.68       96.98      4.90 o
  -7   9   0      209.57      211.87      4.75 o
  -6   9   0       69.29       47.06      2.55 o
  -5   9   0      174.54      166.34      7.84 o
  -4   9   0      274.94      268.10      6.44 o
  -3   9   0      294.16      316.50     12.18 o
  -2   9   0      766.17      759.26      9.87 o
  -1   9   0      217.45      215.56     12.35 o
   0   9   0      308.15      342.69     10.41 o
   1   9   0      182.33      218.05      5.22 o
   2   9   0      531.49      537.76     12.34 o
   3   9   0      251.92      279.85     11.07 o
   4   9   0      120.74      110.65      4.73 o
   5   9   0        4.07       -0.82      2.74 o
   6   9   0      235.34      245.59      9.87 o
 -10  10   0       50.82       58.89      5.01 o
  -9  10   0       68.16       74.61      6.76 o
  -8  10   0       30.69       26.59      2.77 o
  -7  10   0       64.99       44.17      2.65 o
  -6  10   0        8.16        9.29      1.44 o
  -5  10   0      214.83      228.25      5.89 o
  -4  10   0      569.23      546.66      8.37 o
  -3  10   0        4.51        4.90      1.74 o
  -2  10   0      198.65      185.14      6.63 o
  -1  10   0      581.75      608.34     11.36 o
   0  10   0      702.13      696.15     10.15 o
   1  10   0        0.64        2.74      2.54 o
   2  10   0       10.93       17.19      3.32 o
   3  10   0       39.46       60.80      5.14 o
   4  10   0       63.19       86.10      7.13 o
   5  10   0       96.82      100.24      6.74 o
  -9  11   0       26.65       37.79      3.21 o
  -8  11   0      244.29      249.40     11.53 o
  -7  11   0      320.03      310.67      9.91 o
  -6  11   0       10.03        6.99      2.02 o
  -5  11   0      130.21      134.21      6.34 o
  -4  11   0       57.46       56.72      3.72 o
  -3  11   0      221.85      232.27      7.68 o
  -2  11   0      109.28      110.75      4.39 o
  -1  11   0      148.83      162.42      5.33 o
   0  11   0       83.78       75.92      7.40 o
   1  11   0      130.25      155.21      7.44 o
   2  11   0       91.04      103.37     10.37 o
   3  11   0       99.89       67.85      5.71 o
  -8  12   0       25.11       34.80      3.76 o
  -7  12   0       25.15       28.47      2.98 o
  -6  12   0       13.69       11.08      5.60 o
  -5  12   0        8.86       14.54     10.87 o
  -4  12   0        7.31       15.14      6.10 o
  -3  12   0       46.88       52.77      6.43 o
  -2  12   0        1.38        0.53      3.64 o
  -1  12   0        4.36        6.61      2.34 o
   0  12   0       65.11       69.32      6.78 o
   1  12   0       84.30       90.34     11.99 o
  -6  13   0        8.84       22.21      8.77 o
  -5  13   0       35.30       44.79      5.26 o
  -4  13   0       27.03       27.50      3.82 o
  -3  13   0        8.89        9.80      3.34 o
  -2  13   0      168.76      172.60     12.16 o
   1 -13   1        0.82       15.98     19.41 o
   2 -13   1        6.10        1.97      5.71 o
   3 -13   1        5.58       12.82      2.30 o
   4 -13   1        0.62        3.76      2.89 o
   5 -13   1        2.66        3.22      4.28 o
   6 -13   1       17.59       10.75      6.61 o
  -2 -12   1       18.03       24.60      5.48 o
  -1 -12   1       45.59       53.13      4.99 o
   0 -12   1      173.11      198.41     10.22 o
   1 -12   1        0.37       -0.01      2.80 o
   2 -12   1      150.43      148.94      4.78 o
   3 -12   1       27.59       40.34      3.83 o
   4 -12   1       64.70       88.04      6.10 o
   5 -12   1        1.16        3.44      3.65 o
   6 -12   1       42.08       37.62      2.64 o
   7 -12   1        2.35       11.94      3.35 o
   8 -12   1      184.88      215.04     23.24 o
  -4 -11   1        4.82        9.89      3.06 o
  -3 -11   1        5.35        7.61      3.57 o
  -2 -11   1        0.39       -0.68      2.28 o
  -1 -11   1      456.50      418.57     10.47 o
   0 -11   1        1.45        0.15      1.86 o
   1 -11   1      171.94      186.85      5.44 o
   2 -11   1       11.43       15.87      3.44 o
   3 -11   1        1.27        4.14      3.27 o
   4 -11   1       48.19       40.36      2.49 o
   5 -11   1      250.62      284.67      7.00 o
   6 -11   1        0.87        2.78      2.29 o
   7 -11   1      141.77      128.17      8.27 o
   8 -11   1       42.86       40.93      3.40 o
   9 -11   1        4.09        9.96      5.27 o
  10 -11   1       55.72       58.79      8.74 o
  -5 -10   1       16.24       13.93      3.80 o
  -4 -10   1        0.66        3.09      2.76 o
  -3 -10   1       40.36       52.99      4.19 o
  -2 -10   1      652.49      682.09     13.22 o
  -1 -10   1      816.39      798.71     13.64 o
   0 -10   1        0.60        1.00      1.83 o
   1 -10   1      586.89      575.88     10.30 o
   2 -10   1      250.08      275.75      6.97 o
   3 -10   1      311.66      300.05      6.64 o
   4 -10   1        0.13        0.40      1.70 o
   5 -10   1      218.44      219.27      4.51 o
   6 -10   1       22.39       21.80      1.88 o
   7 -10   1      218.52      243.69      6.93 o
   8 -10   1      164.25      152.56      5.96 o
   9 -10   1       62.59       59.91      4.28 o
  10 -10   1       10.17       16.81      3.16 o
  -6  -9   1      553.38      537.64     23.40 o
  -5  -9   1       97.32      122.88      7.17 o
  -4  -9   1       32.27       24.25      3.40 o
  -3  -9   1        0.77        1.14      2.69 o
  -2  -9   1     1113.64     1118.24     16.72 o
  -1  -9   1      722.84      728.28     10.39 o
   0  -9   1       50.70       44.07      2.28 o
   1  -9   1       85.22      108.05      3.50 o
   2  -9   1      476.73      502.24      7.11 o
   3  -9   1      517.42      510.18      9.38 o
   4  -9   1        3.95        1.63      1.46 o
   5  -9   1      123.83      161.74      7.38 o
   6  -9   1      108.33      115.68      3.69 o
   7  -9   1      236.60      244.84      8.28 o
   8  -9   1      172.72      194.35      8.48 o
   9  -9   1       41.30       44.75      2.76 o
  10  -9   1        6.30        3.53      2.55 o
  11  -9   1      127.00      149.51      6.24 o
  -7  -8   1       21.18       20.24      4.00 o
  -6  -8   1      139.29      141.60      5.06 o
  -5  -8   1      707.99      641.51     13.70 o
  -4  -8   1        3.06        3.54      1.92 o
  -3  -8   1       43.00       34.86      2.20 o
  -2  -8   1      357.46      362.42      5.85 o
  -1  -8   1      906.42      849.64     11.43 o
   0  -8   1       36.70       19.50      1.48 o
   1  -8   1      440.96      390.56      6.84 o
   2  -8   1      213.98      245.79      4.24 o
   3  -8   1      182.44      161.74      3.38 o
   4  -8   1       12.84        2.18      2.21 o
   5  -8   1       67.92       48.02      2.52 o
   6  -8   1       93.49      116.96      5.28 o
   7  -8   1       13.44       12.53      1.54 o
   8  -8   1       31.45       26.95      2.56 o
   9  -8   1        6.55       12.47      2.37 o
  10  -8   1      127.22      129.99      7.18 o
  11  -8   1        0.41       -0.51      2.81 o
  -8  -7   1       77.00       97.88      7.99 o
  -7  -7   1       48.77       69.57      3.75 o
  -6  -7   1        0.65        0.86      1.46 o
  -5  -7   1       49.54       51.80      5.01 o
  -4  -7   1       68.99       77.68      3.91 o
  -3  -7   1      339.45      323.79      5.22 o
  -2  -7   1      712.84      693.95      9.39 o
  -1  -7   1       47.53       55.81      1.95 o
   0  -7   1       33.25       25.56      1.61 o
   1  -7   1      461.09      379.24      7.54 o
   2  -7   1     1102.52     1147.11     14.29 o
   3  -7   1       97.77      142.08      5.08 o
   4  -7   1      269.09      303.13      4.62 o
   5  -7   1       68.82      146.69      4.17 o
   6  -7   1      796.62      790.94     21.86 o
   7  -7   1      164.98      143.21      5.22 o
   8  -7   1       22.18       15.22      1.16 o
   9  -7   1        4.20        1.45      1.15 o
  10  -7   1      844.18      844.44     13.34 o
  11  -7   1      291.55      309.34      8.61 o
  12  -7   1        2.94       -1.69      4.71 o
  -9  -6   1       13.40        4.24      2.74 o
  -8  -6   1      134.50      132.75      5.33 o
  -7  -6   1      274.86      278.68      7.17 o
  -6  -6   1       49.89       38.73      3.32 o
  -5  -6   1       20.67        9.75      1.39 o
  -4  -6   1        1.49       -0.91      0.91 o
  -3  -6   1      913.12      840.66     10.70 o
  -2  -6   1     2823.71     3104.95     28.90 o
  -1  -6   1       49.91      161.61      3.15 o
   0  -6   1      259.40      314.74      4.24 o
   1  -6   1      357.33      380.01      9.44 o
   2  -6   1     2243.84     2466.62     26.97 o
   3  -6   1       14.13      159.71      4.50 o
   4  -6   1     1869.35     2630.88     42.12 o
   5  -6   1        8.91        6.12      1.00 o
   6  -6   1     1413.97     1496.10     14.55 o
   7  -6   1      511.67      509.17      7.46 o
   8  -6   1       25.93       17.68      1.63 o
   9  -6   1        1.63       -1.52      1.52 o
  10  -6   1      394.71      402.04      7.17 o
  11  -6   1      365.13      400.06      8.76 o
  12  -6   1      258.52      269.78      8.68 o
  -9  -5   1       62.29       65.89      4.84 o
  -8  -5   1       32.59       28.54      5.48 o
  -7  -5   1      796.78      750.64     13.69 o
  -6  -5   1      167.23      151.03      4.03 o
  -5  -5   1      156.48      121.16      3.41 o
  -4  -5   1      285.55      281.38      5.14 o
  -3  -5   1      220.57      286.50      3.28 o
  -2  -5   1      493.32      415.12      4.43 o
  -1  -5   1     4072.13     4523.87     41.92 o
   0  -5   1      694.59      613.42      6.00 o
   1  -5   1        9.54        0.93      1.81 o
   2  -5   1      849.52      872.21     10.04 o
   3  -5   1     1480.97     1324.04     17.78 o
   4  -5   1       82.65       22.55      1.00 o
   5  -5   1      832.62      845.49      8.72 o
   6  -5   1      102.80       98.70      1.90 o
   7  -5   1      250.96      245.14      3.24 o
   8  -5   1      129.23      103.02      2.68 o
   9  -5   1      682.54      707.63      8.75 o
  10  -5   1       29.94       26.90      1.88 o
  11  -5   1      159.37      159.28      7.33 o
  12  -5   1       60.88       28.71      2.97 o
 -10  -4   1        5.09        5.33      2.04 o
  -9  -4   1      125.63      131.53      5.70 o
  -8  -4   1      383.28      347.83      9.29 o
  -7  -4   1      212.29      215.66     10.01 o
  -6  -4   1        0.62        0.96      0.72 o
  -5  -4   1      282.69      216.51      2.60 o
  -4  -4   1     1132.52     1119.33     11.11 o
  -3  -4   1     2187.76     2558.44     23.99 o
  -2  -4   1     1279.66     1874.27     19.10 o
  -1  -4   1      791.79      831.11      8.27 o
   0  -4   1      735.14      636.19      7.68 o
   1  -4   1     7704.86    10025.71    154.12 o
   2  -4   1      533.44      500.10      4.90 o
   3  -4   1       13.68       10.24      0.63 o
   4  -4   1      422.17      278.96      3.04 o
   5  -4   1     1406.51     1227.67     12.04 o
   6  -4   1      108.45       78.43      1.73 o
   7  -4   1       21.28       20.65      1.42 o
   8  -4   1       34.53       17.64      1.53 o
   9  -4   1       73.43       61.90      3.11 o
  10  -4   1      469.60      495.74      7.81 o
  11  -4   1       71.12       60.56      2.70 o
  12  -4   1        0.80       -1.56      1.56 o
 -11  -3   1       78.76       96.22     10.27 o
 -10  -3   1       14.73       21.94      2.94 o
  -9  -3   1       98.62      106.16     14.84 o
  -8  -3   1      497.12      441.27      9.23 o
  -7  -3   1      402.44      471.90     12.03 o
  -6  -3   1      572.97      534.47      5.87 o
  -5  -3   1       42.88       43.82      0.88 o
  -4  -3   1      718.26      684.30      5.01 o
  -3  -3   1    12495.53    16339.46    162.70 o
  -2  -3   1     2807.71     6379.14     60.42 o
  -1  -3   1      274.64      282.96      4.93 o
   0  -3   1      708.97      691.49     10.40 o
   1  -3   1    19210.36    25948.17    317.79 o
   2  -3   1    61294.82   100715.34    774.40 o
   3  -3   1       13.69       12.60      0.46 o
   4  -3   1       21.04       23.07      0.85 o
   5  -3   1       23.54        6.55      0.59 o
   6  -3   1      423.64      947.32     11.83 o
   7  -3   1      130.34       68.00      2.15 o
   8  -3   1       49.96       47.14      2.24 o
   9  -3   1        1.03        0.52      1.66 o
  10  -3   1     2217.77     2160.88     28.12 o
  11  -3   1      180.88      178.49      4.50 o
  12  -3   1       16.78       21.64      2.64 o
 -11  -2   1      113.57      140.08      6.55 o
 -10  -2   1       65.83       78.20      4.64 o
  -9  -2   1        5.04        0.77      1.80 o
  -8  -2   1       14.18       13.99      2.08 o
  -7  -2   1      249.66      237.84      3.39 o
  -6  -2   1        5.72       23.18      0.84 o
  -5  -2   1       58.94       17.52      0.57 o
  -4  -2   1     1181.05     1637.83     11.98 o
  -3  -2   1      773.72      801.69      5.77 o
  -2  -2   1       20.27      205.79      2.15 o
  -1  -2   1     1751.40     1741.19     16.81 o
   0  -2   1     6092.00     8057.90     97.68 o
   1  -2   1        0.26       -0.41      0.41 o
   2  -2   1     2386.77     2491.07     18.21 o
   3  -2   1      668.09      332.63      3.28 o
   4  -2   1       16.81        7.00      0.60 o
   5  -2   1      100.59      101.60      1.89 o
   6  -2   1      994.25      967.07     10.52 o
   7  -2   1      322.31      259.36      3.54 o
   8  -2   1      516.86      487.02      6.81 o
   9  -2   1      101.99       95.84      3.31 o
  10  -2   1       47.21       43.54      3.03 o
  11  -2   1       52.95       65.89      2.54 o
 -11  -1   1       19.90       11.42      4.57 o
 -10  -1   1      380.47      373.19      8.72 o
  -9  -1   1      532.23      539.63      8.73 o
  -8  -1   1      257.51      233.87      4.28 o
  -7  -1   1       30.94       37.66      1.41 o
  -6  -1   1      369.00      313.87      3.96 o
  -5  -1   1     1920.43     1921.62     17.49 o
  -4  -1   1     4582.09     6021.00     50.89 o
  -3  -1   1      319.12      560.91      5.22 o
  -2  -1   1      125.20      102.61      0.97 o
  -1  -1   1     7821.26     9853.13     91.17 o
   0  -1   1    10552.97    14379.16    108.17 o
   1  -1   1     2963.13     3775.14     36.29 o
   2  -1   1       20.03       23.49      0.79 o
   3  -1   1       19.21        4.22      0.46 o
   4  -1   1     5209.27     6350.02     52.17 o
   5  -1   1     3862.06     4398.00     37.31 o
   6  -1   1      227.20      230.71      2.61 o
   7  -1   1       30.55       24.27      1.12 o
   8  -1   1     1059.47     1016.19     10.01 o
   9  -1   1     1040.37     1004.76     10.47 o
  10  -1   1      145.39      151.00      2.94 o
  11  -1   1        5.53        7.01      2.85 o
 -12   0   1      206.53      213.46     19.41 o
 -11   0   1       18.14       11.54      3.57 o
 -10   0   1       46.17       43.76      2.25 o
  -9   0   1      447.90      426.73      5.47 o
  -8   0   1      731.59      725.76      9.73 o
  -7   0   1      104.46       72.09      2.49 o
  -6   0   1      282.00      260.32      3.68 o
  -5   0   1      237.51      205.83      3.36 o
  -4   0   1     2445.81     2631.53     23.72 o
  -3   0   1    14110.98    19073.92    168.19 o
  -2   0   1     4581.58     6161.46     77.40 o
  -1   0   1      472.88      558.12      5.17 o
   0   0   1     3972.03     5028.21     95.05 o
   1   0   1     2189.28     2351.96     18.16 o
   2   0   1      239.74      121.70      1.41 o
   3   0   1       13.66        5.95      0.43 o
   4   0   1     1615.71     1880.03     14.56 o
   5   0   1      421.43     1295.16     11.34 o
   6   0   1      156.35       81.37      1.58 o
   7   0   1      275.49      257.68      2.75 o
   8   0   1       58.55       61.82      1.52 o
   9   0   1     2025.59     1859.30     18.47 o
  10   0   1       83.40       90.61      4.64 o
  11   0   1      139.08      154.10      7.99 o
 -12   1   1       75.96      123.28      9.13 o
 -11   1   1      258.90      263.65      6.43 o
 -10   1   1      188.65      218.31      5.16 o
  -9   1   1        9.34       14.97      1.61 o
  -8   1   1       95.31       65.90      2.77 o
  -7   1   1      909.95      830.82      9.47 o
  -6   1   1     5652.28     7165.52     70.21 o
  -5   1   1       75.18      143.58      2.19 o
  -4   1   1       72.96       65.51      1.24 o
  -3   1   1     5005.01     6456.59     62.64 o
  -2   1   1     9516.77    12616.17    102.12 o
  -1   1   1      687.91      607.11      9.31 o
   0   1   1      368.96      439.23      4.98 o
   1   1   1       68.84        8.43      0.35 o
   2   1   1     4440.26     9755.36     63.60 o
   3   1   1     3556.62     3950.34     26.01 o
   4   1   1      429.59      466.15      4.25 o
   5   1   1       84.90      158.30      2.50 o
   6   1   1      299.69      623.80      5.92 o
   7   1   1      909.78      855.76      7.48 o
   8   1   1      255.68      261.33      4.14 o
   9   1   1       33.37       34.20      2.62 o
  10   1   1      122.25      110.13      5.48 o
  11   1   1      156.84      187.21      9.13 o
 -12   2   1       37.38       39.11      3.77 o
 -11   2   1      163.00      160.79      4.02 o
 -10   2   1      535.71      541.23      8.69 o
  -9   2   1     2583.23     2922.03     37.77 o
  -8   2   1       80.57      101.35      3.32 o
  -7   2   1      130.50      114.80      4.05 o
  -6   2   1     1103.21     1128.58     15.10 o
  -5   2   1     2872.82     3480.83     36.15 o
  -4   2   1      805.01      725.55      6.09 o
  -3   2   1      737.70      898.51      7.22 o
  -2   2   1     6490.55     8613.31     71.25 o
  -1   2   1    22042.40    32687.92    307.86 o
   0   2   1      512.70      372.76      4.10 o
   1   2   1       10.51        4.45      0.43 o
   2   2   1     3028.34     4065.44     31.35 o
   3   2   1     3238.13     3653.80     25.25 o
   4   2   1      334.31      198.69      1.97 o
   5   2   1      503.70      475.77      4.86 o
   6   2   1      178.68      196.40      2.33 o
   7   2   1      216.79      237.25      3.33 o
   8   2   1      592.57      587.09      9.66 o
   9   2   1      238.20      219.55      7.13 o
  10   2   1        7.25        6.09      2.04 o
  11   2   1        1.37        2.28      3.42 o
 -12   3   1       26.44       32.32      3.60 o
 -11   3   1        4.67        2.76      1.52 o
 -10   3   1       49.84       52.40      3.13 o
  -9   3   1      265.46      247.51      4.04 o
  -8   3   1        5.18       28.70      1.94 o
  -7   3   1       70.04       72.05      1.99 o
  -6   3   1      104.64       94.83      1.96 o
  -5   3   1     1630.31     1680.56     13.51 o
  -4   3   1      597.68      357.66      4.01 o
  -3   3   1      427.01      329.81      3.54 o
  -2   3   1      199.40      189.49      4.26 o
  -1   3   1     1830.63     1902.48     14.68 o
   0   3   1     2424.07     2542.37     31.82 o
   1   3   1     2682.65     2769.74     24.50 o
   2   3   1      274.62      253.08      2.80 o
   3   3   1      245.77      560.20      4.87 o
   4   3   1     1325.12     1293.96     11.58 o
   5   3   1     1023.67      959.68      9.08 o
   6   3   1      434.85      377.82      5.45 o
   7   3   1       33.74       14.33      1.41 o
   8   3   1     1631.74     1545.49     38.81 o
   9   3   1      638.85      641.42     15.36 o
  10   3   1      230.98      245.68      8.22 o
 -12   4   1      151.89      165.51      5.20 o
 -11   4   1       17.58        8.01      1.83 o
 -10   4   1       52.23       50.05      2.62 o
  -9   4   1        1.22       -1.27      1.27 o
  -8   4   1      679.61      716.35      8.28 o
  -7   4   1      104.79       86.66      2.53 o
  -6   4   1      655.68      577.45      5.09 o
  -5   4   1        3.00        0.48      0.52 o
  -4   4   1     2789.28     3292.33     30.96 o
  -3   4   1     8919.40    12740.03    178.10 o
  -2   4   1     2851.37     3148.28     25.61 o
  -1   4   1       26.26       21.46      0.81 o
   0   4   1       45.19       33.68      1.83 o
   1   4   1     3774.50     4773.30     41.38 o
   2   4   1      536.92      380.60      5.23 o
   3   4   1      850.09      805.87      6.99 o
   4   4   1      669.24      817.67      8.14 o
   5   4   1      173.78      152.38      2.93 o
   6   4   1      977.59      859.64     13.02 o
   7   4   1      277.35      260.54      7.95 o
   8   4   1       28.33       27.58      3.15 o
   9   4   1      238.15      213.67      8.45 o
  10   4   1      222.47      234.21      8.64 o
 -12   5   1       37.52       41.26      3.03 o
 -11   5   1      262.98      290.00      6.21 o
 -10   5   1     2363.70     2461.25     27.99 o
  -9   5   1        2.44       -1.25      1.25 o
  -8   5   1       34.27       34.03      1.55 o
  -7   5   1     1044.01     1015.07     16.92 o
  -6   5   1     4495.55     5414.70     46.04 o
  -5   5   1       47.13       21.35      1.24 o
  -4   5   1        4.26        8.44      0.64 o
  -3   5   1     7498.31     9984.45     81.13 o
  -2   5   1     2921.23     3432.64     29.69 o
  -1   5   1     4539.58     5573.69     64.06 o
   0   5   1       28.37       61.28      2.72 o
   1   5   1     1833.77     2265.75     22.73 o
   2   5   1      943.78     1045.08      9.33 o
   3   5   1     2069.26     2004.19     22.15 o
   4   5   1        2.99        0.49      0.76 o
   5   5   1      102.58       73.27      2.22 o
   6   5   1       24.21       23.16      1.64 o
   7   5   1      654.73      652.93     13.66 o
   8   5   1       47.97       70.92      4.84 o
   9   5   1      118.36      129.22      6.55 o
 -12   6   1       51.17       45.96      4.01 o
 -11   6   1       14.85       15.55      2.21 o
 -10   6   1       67.66       71.05      4.25 o
  -9   6   1      154.55      149.71      4.36 o
  -8   6   1       95.37       88.90      3.20 o
  -7   6   1        2.49        0.99      0.97 o
  -6   6   1        7.34       -0.33      0.78 o
  -5   6   1      829.73      719.23      9.22 o
  -4   6   1      432.72      420.42      5.49 o
  -3   6   1       43.27       61.10      1.73 o
  -2   6   1        0.77        0.18      0.54 o
  -1   6   1     2583.67     2710.15     32.45 o
   0   6   1      264.22      193.26      3.15 o
   1   6   1      250.98      211.86      3.33 o
   2   6   1       91.96      103.55      2.71 o
   3   6   1      604.09      560.49      7.62 o
   4   6   1      105.77       84.73      4.12 o
   5   6   1      234.80      222.34      4.25 o
   6   6   1      101.82       89.61      4.80 o
   7   6   1      172.47      171.69      4.94 o
   8   6   1       31.81       31.23      6.28 o
 -12   7   1       29.59       45.61      3.32 o
 -11   7   1       11.12        9.65      2.07 o
 -10   7   1        1.80       -0.67      1.53 o
  -9   7   1       73.84       78.05      3.13 o
  -8   7   1      102.83       93.27      2.79 o
  -7   7   1       32.56       22.96      1.41 o
  -6   7   1       46.35       46.65      1.72 o
  -5   7   1      477.55      531.68      7.23 o
  -4   7   1     1006.55     1056.23     19.48 o
  -3   7   1      624.41      588.22      7.78 o
  -2   7   1        4.06       14.47      1.35 o
  -1   7   1       93.65       95.44      4.52 o
   0   7   1      378.77      401.68      5.42 o
   1   7   1      105.46       71.67      3.29 o
   2   7   1       20.77       14.33      1.29 o
   3   7   1      427.02      404.98      7.15 o
   4   7   1       32.36       35.68      2.40 o
   5   7   1      107.54      100.62      3.95 o
   6   7   1      367.83      361.78      9.10 o
   7   7   1      112.06      120.82      7.13 o
   8   7   1       22.25       22.69      4.00 o
 -11   8   1      194.02      211.17      7.21 o
 -10   8   1       11.78       15.95      2.89 o
  -9   8   1       17.34       12.93      2.30 o
  -8   8   1      108.88      121.47      5.26 o
  -7   8   1      201.19      202.80      5.19 o
  -6   8   1       67.69       65.60      2.42 o
  -5   8   1       42.59       46.42      4.20 o
  -4   8   1      473.32      531.86      8.33 o
  -3   8   1       28.05       13.62      2.03 o
  -2   8   1     1291.53     1428.55     24.33 o
  -1   8   1      127.12      115.60      3.21 o
   0   8   1      491.22      558.93     10.41 o
   1   8   1       13.83       26.72      2.58 o
   2   8   1     2737.99     2952.75     48.28 o
   3   8   1      327.23      319.70      5.70 o
   4   8   1       23.46       25.00      2.61 o
   5   8   1      157.72      150.36      5.72 o
   6   8   1      692.31      733.43     18.65 o
   7   8   1       95.34      114.72      8.07 o
 -11   9   1        1.58        3.49      3.43 o
 -10   9   1      113.36      127.62      7.18 o
  -9   9   1       86.16       99.73      5.66 o
  -8   9   1       27.19       23.16      2.25 o
  -7   9   1       21.56       18.07      2.13 o
  -6   9   1      147.74      136.30      3.83 o
  -5   9   1      113.44      104.85      4.39 o
  -4   9   1      285.75      274.49      4.86 o
  -3   9   1      200.28      181.13      6.59 o
  -2   9   1      430.84      454.81     13.98 o
  -1   9   1      517.51      559.89     12.83 o
   0   9   1      233.15      236.93      4.76 o
   1   9   1       62.68       79.85      5.01 o
   2   9   1       20.47       19.97      2.15 o
   3   9   1      261.28      262.42      8.64 o
   4   9   1       75.86       92.80      4.64 o
   5   9   1       25.71       20.28      4.00 o
   6   9   1       13.54       15.98      6.85 o
 -10  10   1       27.21       28.64      4.68 o
  -9  10   1       18.70       25.26      3.60 o
  -8  10   1      189.21      194.17      8.07 o
  -7  10   1      225.86      199.37      6.54 o
  -6  10   1      136.85      139.88     11.53 o
  -5  10   1      283.01      292.90      6.04 o
  -4  10   1      447.41      465.90      8.67 o
  -3  10   1      199.53      171.82     10.38 o
  -2  10   1        0.16       -1.54      1.54 o
  -1  10   1      427.60      421.97      9.39 o
   0  10   1      258.34      285.83     10.08 o
   1  10   1        1.55        2.28      1.82 o
   2  10   1      486.63      492.10     12.94 o
   3  10   1        7.31        9.16      4.85 o
   4  10   1       13.22       27.53      6.85 o
  -9  11   1       21.01       25.17      3.63 o
  -8  11   1       14.21       26.39      4.07 o
  -7  11   1      206.05      206.80     14.50 o
  -6  11   1        0.35        0.81      2.71 o
  -5  11   1        2.62        1.90      1.60 o
  -4  11   1       38.89       48.56      3.00 o
  -3  11   1      178.23      182.58      6.05 o
  -2  11   1       19.18        9.41      2.34 o
  -1  11   1       13.36       17.04      2.32 o
   0  11   1       11.67        2.28      2.70 o
   1  11   1       87.88      106.44      6.79 o
   2  11   1       59.68       70.09      4.30 o
   3  11   1       70.68       61.14      5.70 o
  -8  12   1       54.49       26.60      4.78 o
  -7  12   1        1.62       24.69      7.64 o
  -6  12   1        3.99        7.15      9.35 o
  -5  12   1       27.96       40.24      6.80 o
  -4  12   1       27.67       21.75      2.97 o
  -3  12   1        2.56       -0.49      1.87 o
  -2  12   1       18.52       27.73      3.15 o
  -1  12   1      209.41      225.45      6.48 o
   0  12   1       16.19        4.95      5.33 o
   1  12   1        0.15        3.42      5.65 o
  -4  13   1      132.09      162.09     21.69 o
   0 -13   2       81.48       82.87      7.99 o
   1 -13   2       84.79       54.95      5.70 o
   2 -13   2       39.83       44.43      5.67 o
   3 -13   2       30.18       13.35      4.94 o
   4 -13   2       59.58       53.31      6.08 o
   5 -13   2        1.29        0.89      4.36 o
   6 -13   2        0.41        0.29      2.73 o
   7 -13   2       23.90       18.17      6.20 o
  -2 -12   2       93.94       78.09      5.92 o
  -1 -12   2       89.60       94.42      6.74 o
   0 -12   2        8.58       -1.21      6.28 o
   1 -12   2        6.47        2.00      2.80 o
   2 -12   2        3.98        5.85      2.75 o
   3 -12   2        4.83        2.80      4.53 o
   4 -12   2       14.63       14.72      2.80 o
   5 -12   2       11.50       22.22      2.83 o
   6 -12   2       15.58       22.73      2.38 o
   7 -12   2      123.99      116.28      7.47 o
   8 -12   2       20.57       21.72      3.19 o
   9 -12   2       85.47       47.60     11.33 o
  -4 -11   2       13.59       21.40      5.87 o
  -3 -11   2        1.41        3.70      2.70 o
  -2 -11   2      315.77      312.55      8.56 o
  -1 -11   2       28.41       28.23      2.99 o
   0 -11   2       71.55       59.12      4.02 o
   1 -11   2       73.92       85.93      4.12 o
   2 -11   2      265.50      291.71      9.06 o
   3 -11   2       55.34       63.84      3.61 o
   4 -11   2       56.07       39.15      3.16 o
   5 -11   2      161.53      170.81      5.50 o
   6 -11   2      132.64      164.71      4.40 o
   7 -11   2      286.78      284.66      7.60 o
   8 -11   2        0.23        3.67      2.37 o
   9 -11   2       16.14       18.53      3.88 o
  10 -11   2       39.02       50.39      6.01 o
  -5 -10   2      200.81      186.46     17.69 o
  -4 -10   2       19.97       21.88      2.92 o
  -3 -10   2       10.00       14.87      2.23 o
  -2 -10   2      416.94      398.68      8.19 o
  -1 -10   2     1222.48     1273.03     20.01 o
   0 -10   2        0.46       -1.35      1.35 o
   1 -10   2       42.72       40.07      3.15 o
   2 -10   2      233.56      209.58      8.40 o
   3 -10   2      695.45      711.06     14.96 o
   4 -10   2        2.32       -0.16      1.27 o
   5 -10   2       54.19       48.99      3.82 o
   6 -10   2       11.42        6.60      2.03 o
   7 -10   2      594.12      614.51      8.98 o
   8 -10   2      334.49      351.33      7.82 o
   9 -10   2       47.13       44.77      2.65 o
  10 -10   2       15.04        8.31      2.65 o
  -6  -9   2      154.81      175.72      7.60 o
  -5  -9   2      355.86      352.85      9.67 o
  -4  -9   2      471.40      471.61     10.02 o
  -3  -9   2      103.11       98.93      4.09 o
  -2  -9   2      231.81      219.22      5.65 o
  -1  -9   2      313.39      310.31      7.02 o
   0  -9   2       10.52       11.47      1.59 o
   1  -9   2       81.57      100.09      3.71 o
   2  -9   2        0.05        0.71      1.26 o
   3  -9   2      118.07       98.61      3.34 o
   4  -9   2       10.52        1.60      1.50 o
   5  -9   2       79.21      110.88      4.82 o
   6  -9   2      634.68      685.82     10.29 o
   7  -9   2       46.63       38.36      2.55 o
   8  -9   2       80.31       80.86      5.76 o
   9  -9   2       74.59       80.88      4.93 o
  10  -9   2      184.32      204.27     16.94 o
  11  -9   2        0.11       -3.26      3.26 o
  -7  -8   2       43.94       51.99     10.27 o
  -6  -8   2        0.08        0.23      1.52 o
  -5  -8   2        5.82        3.88      1.52 o
  -4  -8   2      437.29      444.52      9.27 o
  -3  -8   2      674.05      667.30     12.32 o
  -2  -8   2      690.78      704.81      9.18 o
  -1  -8   2       28.35       26.79      1.77 o
   0  -8   2      573.23      549.03      9.55 o
   1  -8   2       60.43       48.52      1.82 o
   2  -8   2      707.22      704.48     10.47 o
   3  -8   2       42.39       42.27      2.49 o
   4  -8   2       69.61       74.90      5.29 o
   5  -8   2       65.72       61.95      2.82 o
   6  -8   2      574.26      582.07      9.68 o
   7  -8   2        1.93        2.01      2.34 o
   8  -8   2        0.36       -0.90      1.34 o
   9  -8   2       52.68       49.94      2.33 o
  10  -8   2      215.96      240.07      6.10 o
  11  -8   2        0.66        0.12      2.04 o
  -8  -7   2      299.95      309.57     10.54 o
  -7  -7   2      130.09      168.77      5.50 o
  -6  -7   2      128.68      145.16      5.19 o
  -5  -7   2      102.22       92.76      3.46 o
  -4  -7   2      202.40      184.02      6.37 o
  -3  -7   2      263.46      252.19      4.77 o
  -2  -7   2     1329.99     1303.63     15.81 o
  -1  -7   2      331.87      335.14      6.44 o
   0  -7   2        0.39        1.40      0.60 o
   1  -7   2        8.65        1.12      0.68 o
   2  -7   2     1753.78     1693.33     44.98 o
   3  -7   2       26.80        2.76      1.04 o
   4  -7   2      265.44      251.13      4.25 o
   5  -7   2        9.86        1.68      1.03 o
   6  -7   2      483.62      461.51      8.94 o
   7  -7   2      942.94     1063.67     14.46 o
   8  -7   2      323.91      286.69      5.16 o
   9  -7   2        9.74       10.87      2.38 o
  10  -7   2      148.91      145.26      8.27 o
  11  -7   2     1002.13      982.66     19.89 o
  12  -7   2       41.10       51.87      4.42 o
  -9  -6   2        1.22        2.28      2.74 o
  -8  -6   2       24.39       24.88      4.41 o
  -7  -6   2      347.35      294.45      8.33 o
  -6  -6   2      135.45      139.59      3.84 o
  -5  -6   2      389.60      305.10      6.25 o
  -4  -6   2        8.66       22.02      2.87 o
  -3  -6   2      166.95      164.41      3.06 o
  -2  -6   2     1011.40      970.61     10.92 o
  -1  -6   2      193.46      500.14      5.71 o
   0  -6   2      986.98     1123.01     11.22 o
   1  -6   2       57.84       69.79      3.67 o
   2  -6   2      619.13      636.63      6.77 o
   3  -6   2      841.39     1541.54     14.47 o
   4  -6   2     5718.06     7259.27     82.44 o
   5  -6   2      531.58      581.03     11.82 o
   6  -6   2      105.02      108.57      2.35 o
   7  -6   2      729.90      713.19     11.32 o
   8  -6   2      963.21     1050.01     12.32 o
   9  -6   2      744.94      812.48     10.96 o
  10  -6   2        1.70        1.20      1.72 o
  11  -6   2      195.61      204.27     11.02 o
  12  -6   2       92.51       41.22      3.53 o
 -10  -5   2       64.94       76.24      6.61 o
  -9  -5   2      116.68      130.59      6.55 o
  -8  -5   2      229.75      225.70      8.22 o
  -7  -5   2      276.62      244.36      5.83 o
  -6  -5   2      211.84      258.24      5.44 o
  -5  -5   2      791.92      708.85     10.73 o
  -4  -5   2     2748.50     2914.13     33.38 o
  -3  -5   2     2534.85     2893.13     27.10 o
  -2  -5   2     1167.81     1760.77     16.76 o
  -1  -5   2     1108.38     1171.13     12.05 o
   0  -5   2     4078.21     4727.07     41.56 o
   1  -5   2     1972.57     1973.23     46.87 o
   2  -5   2      727.47     1386.60     13.40 o
   3  -5   2     1276.69     1415.17     13.29 o
   4  -5   2      164.14      104.67      1.96 o
   5  -5   2      749.57      713.86      8.99 o
   6  -5   2      717.83      735.79      7.03 o
   7  -5   2       34.96       31.47      1.26 o
   8  -5   2       93.98      106.45      3.12 o
   9  -5   2      233.33      210.75      4.33 o
  10  -5   2      279.91      289.14      5.96 o
  11  -5   2       12.30       14.85      2.47 o
  12  -5   2        2.81       -0.24      2.75 o
 -10  -4   2      234.98      177.04     33.67 o
  -9  -4   2      169.09      180.85      6.55 o
  -8  -4   2      141.70      138.65      6.52 o
  -7  -4   2      152.48      153.37      6.33 o
  -6  -4   2       48.50       55.51      3.43 o
  -5  -4   2       41.71       30.90      2.19 o
  -4  -4   2     1022.01     1001.05     10.08 o
  -3  -4   2     2310.65     2511.34     23.49 o
  -2  -4   2     1397.07     1498.72     15.63 o
  -1  -4   2     2720.00     3867.23     33.20 o
   0  -4   2      982.33     1035.19      9.21 o
   1  -4   2      523.86      355.43      3.44 o
   2  -4   2     3847.78     4580.51     42.78 o
   3  -4   2      427.04      342.74      4.57 o
   4  -4   2       19.46       12.82      0.80 o
   5  -4   2      696.40      657.48      7.76 o
   6  -4   2     1020.60      887.21      8.86 o
   7  -4   2      114.68       99.61      2.63 o
   8  -4   2       12.06        9.69      1.17 o
   9  -4   2       23.16       17.76      1.86 o
  10  -4   2      626.85      659.90     10.55 o
  11  -4   2       32.17       37.24      4.39 o
  12  -4   2       20.61       20.66      3.47 o
 -11  -3   2       50.64       67.35      9.13 o
 -10  -3   2       41.58       59.39      4.64 o
  -9  -3   2       50.25       53.41      3.71 o
  -8  -3   2      507.39      461.85      9.54 o
  -7  -3   2      302.88      302.56      5.65 o
  -6  -3   2      509.61      425.75      5.00 o
  -5  -3   2       16.20        1.81      1.15 o
  -4  -3   2        5.33       -0.06      0.48 o
  -3  -3   2     2258.27     2606.90     22.32 o
  -2  -3   2     1494.60     1359.39     13.14 o
  -1  -3   2     4749.64     9723.15    100.46 o
   0  -3   2       92.24      297.91      2.98 o
   1  -3   2      854.77      860.83      7.86 o
   2  -3   2     2354.60     5182.99     46.43 o
   3  -3   2      347.62      979.10     10.72 o
   4  -3   2      228.77      149.79      2.21 o
   5  -3   2        0.00       -0.68      0.68 o
   6  -3   2      239.22      423.22      6.00 o
   7  -3   2     2793.35     3224.94     36.34 o
   8  -3   2      713.75      675.25      8.93 o
   9  -3   2       42.07       37.38      2.08 o
  10  -3   2       97.56       87.59      3.01 o
  11  -3   2       11.00        1.52      3.06 o
  12  -3   2       41.87       65.07      5.71 o
 -11  -2   2        4.00        5.71      4.57 o
 -10  -2   2      214.69      237.05      7.17 o
  -9  -2   2        7.99       11.22      1.75 o
  -8  -2   2      334.71      270.86      5.04 o
  -7  -2   2       45.63       35.83      1.58 o
  -6  -2   2      393.91      378.68      4.66 o
  -5  -2   2      511.22      424.35      4.33 o
  -4  -2   2      212.54      669.37      5.61 o
  -3  -2   2      752.89      959.15      8.35 o
  -2  -2   2      401.91      369.14      3.99 o
   0  -2   2       11.68      203.52      2.73 o
   1  -2   2      137.51      488.86      3.89 o
   2  -2   2       94.80      108.42      1.25 o
   3  -2   2      500.55      318.64      2.72 o
   4  -2   2     7972.56     9968.34     91.57 o
   5  -2   2       32.47        2.28      0.93 o
   6  -2   2        0.77       -0.16      0.45 o
   7  -2   2      582.61      559.35      6.06 o
   8  -2   2     1685.23     1823.63     17.76 o
   9  -2   2      690.01      696.59      8.48 o
  10  -2   2      143.70      136.27      3.41 o
  11  -2   2       41.49       37.18      2.64 o
 -11  -1   2      365.96      353.37     12.11 o
 -10  -1   2        2.06        0.68      1.34 o
  -9  -1   2      203.33      201.78      3.99 o
  -8  -1   2      292.87      273.12      4.37 o
  -7  -1   2      303.58      478.28      6.16 o
  -6  -1   2       10.67        6.18      0.61 o
  -5  -1   2      766.50      739.95      8.61 o
  -4  -1   2     3962.37     4829.23     45.77 o
  -3  -1   2     3817.98     4598.71     39.31 o
  -2  -1   2      479.21      778.99      8.13 o
  -1  -1   2       18.26        2.47      0.47 o
   0  -1   2     3013.28     3681.82     24.38 o
   1  -1   2     1273.08     1089.49      8.75 o
   2  -1   2     1127.78     1131.28      7.83 o
   3  -1   2      114.00      146.94      1.65 o
   4  -1   2       14.85        3.15      0.89 o
   5  -1   2     2424.40     2520.22     19.60 o
   6  -1   2     1798.73     1774.56     14.47 o
   7  -1   2      138.98      125.59      1.80 o
   8  -1   2      107.76      108.40      2.03 o
   9  -1   2      648.62      583.92      6.51 o
  10  -1   2      380.61      380.11      6.76 o
  11  -1   2      120.56      133.77      7.24 o
  12  -1   2        0.14       -3.42      3.42 o
 -11   0   2       78.67       78.45      4.84 o
 -10   0   2       27.99       36.02      2.27 o
  -9   0   2       28.52       23.23      1.54 o
  -8   0   2      269.17      255.63      5.37 o
  -7   0   2      724.83      671.87      8.21 o
  -6   0   2      869.11      916.38     10.99 o
  -5   0   2      451.46      502.59      7.07 o
  -4   0   2      403.75      398.19      4.43 o
  -3   0   2     1590.63     1537.42     12.34 o
  -2   0   2     5780.12     6954.02     76.93 o
  -1   0   2     6738.06     9497.91     82.31 o
   0   0   2      462.32      515.94     10.49 o
   1   0   2      697.49      570.01      4.05 o
   2   0   2      512.76      240.85      2.01 o
   3   0   2      196.38      103.27      1.45 o
   4   0   2       92.20       94.59      1.40 o
   5   0   2      685.73      731.31      6.40 o
   6   0   2      217.97      139.64      2.30 o
   7   0   2      289.19      225.65      2.95 o
   8   0   2      125.56      126.16      2.94 o
   9   0   2        5.38        6.52      0.94 o
  10   0   2       41.97       18.72      1.87 o
  11   0   2       14.52       22.83      4.57 o
 -12   1   2       30.18       17.69      5.25 o
 -11   1   2       57.26       62.50      3.26 o
 -10   1   2      298.03      308.03      8.65 o
  -9   1   2     1447.76     1455.29     16.51 o
  -8   1   2      104.91      111.57      3.57 o
  -7   1   2      329.57      285.41      4.37 o
  -6   1   2     1163.37     1104.22     11.49 o
  -5   1   2     2793.54     3077.58     29.25 o
  -4   1   2       29.28       27.20      0.80 o
  -3   1   2       95.07       83.87      1.04 o
  -2   1   2     1851.19     2151.03     18.10 o
  -1   1   2    16861.61    33393.28    241.69 o
   0   1   2     1335.05     1357.18     11.58 o
   1   1   2      394.94      467.25      5.39 o
   2   1   2      557.25      436.15      3.04 o
   3   1   2     3722.25     8584.31     67.64 o
   4   1   2     2684.95     2935.15     23.36 o
   5   1   2      196.94      185.96      2.31 o
   6   1   2      344.47      319.71      3.32 o
   7   1   2      697.50      586.49      5.80 o
   8   1   2      705.06      713.37      7.85 o
   9   1   2      255.23      252.91      5.14 o
  10   1   2        6.05        5.14      3.42 o
  11   1   2        1.99       10.27      3.42 o
 -12   2   2      103.41      106.85      6.23 o
 -11   2   2       16.24       17.21      2.32 o
 -10   2   2      277.87      268.74      5.51 o
  -9   2   2      710.66      743.04     11.29 o
  -8   2   2      359.85      488.86      9.20 o
  -7   2   2       72.43       66.78      2.30 o
  -6   2   2      319.40      325.88      4.61 o
  -5   2   2      825.52      808.07      8.03 o
  -4   2   2       26.33       23.72      0.86 o
  -3   2   2     2940.23     3546.50     27.20 o
  -2   2   2      200.31      235.94      2.63 o
  -1   2   2      130.48      488.34      4.80 o
   0   2   2     5494.16     6368.15     78.43 o
   1   2   2       68.59        5.94      0.46 o
   2   2   2      335.86      368.61      3.58 o
   3   2   2        1.52       21.69      0.68 o
   4   2   2     1608.23     1524.88     10.80 o
   5   2   2      416.31      333.19      3.32 o
   6   2   2      318.39      272.72      3.87 o
   7   2   2      178.19      151.18      2.51 o
   8   2   2     1002.45      999.14     15.92 o
   9   2   2      320.01      293.67      9.21 o
  10   2   2      152.71      154.10      7.99 o
  11   2   2       26.86       21.69      4.57 o
 -12   3   2       77.30       99.50      4.30 o
 -11   3   2        9.19        3.77      1.45 o
 -10   3   2       54.71       51.08      2.36 o
  -9   3   2      316.06      329.51      5.80 o
  -8   3   2      377.67      373.27      5.68 o
  -7   3   2       40.85       13.67      0.80 o
  -6   3   2      372.09      399.67      4.11 o
  -5   3   2      305.09      358.49      3.66 o
  -4   3   2     3187.95     3995.53     31.76 o
  -3   3   2     1673.67     1792.59     14.78 o
  -2   3   2     1991.53     2308.34     18.76 o
  -1   3   2      770.12      919.56      7.96 o
   0   3   2      918.51      831.90      7.95 o
   1   3   2      448.92      282.81      3.10 o
   2   3   2     2346.06     2385.20     19.02 o
   3   3   2      323.81      321.10      2.86 o
   4   3   2        5.63       36.02      1.37 o
   5   3   2      371.97      320.58      3.87 o
   6   3   2      861.49      804.43      9.21 o
   7   3   2      190.42      185.95      4.80 o
   8   3   2      208.42      197.65     10.10 o
   9   3   2      152.01      140.41      6.31 o
  10   3   2      368.95      378.98     13.70 o
 -12   4   2      116.62      120.29      4.37 o
 -11   4   2      445.35      474.05      7.52 o
 -10   4   2      152.11      168.31      3.94 o
  -9   4   2       69.65       71.22      3.68 o
  -8   4   2      127.36      134.23      3.31 o
  -7   4   2      827.99      843.44      8.10 o
  -6   4   2      972.32     1019.01      9.05 o
  -5   4   2     1979.99     2232.12     17.66 o
  -4   4   2      300.70      430.82      4.64 o
  -3   4   2      604.07      603.49      5.23 o
  -2   4   2     1090.18      885.08      8.08 o
  -1   4   2     1055.58     1046.40     10.47 o
   0   4   2      430.97      506.17      5.29 o
   1   4   2        2.33        1.48      0.49 o
   2   4   2       53.51        2.92      0.47 o
   3   4   2     1246.64     1210.98     10.32 o
   4   4   2      954.58      910.46      9.12 o
   5   4   2      170.30      153.83      3.05 o
   6   4   2     1164.03     1040.02     14.02 o
   7   4   2      606.00      584.95     10.51 o
   8   4   2      185.50      195.03      9.70 o
   9   4   2        0.22       -0.57      2.42 o
 -12   5   2        0.88       -2.32      2.32 o
 -11   5   2        2.45        5.99      2.07 o
 -10   5   2      383.19      370.44      6.22 o
  -9   5   2      687.44      707.57      9.62 o
  -8   5   2      127.80      110.52      4.05 o
  -7   5   2       51.43       49.76      1.55 o
  -6   5   2      771.54      699.26      7.61 o
  -5   5   2     3615.39     4098.92     33.21 o
  -4   5   2     1315.22     1387.67     12.09 o
  -3   5   2       31.55       30.57      1.49 o
  -2   5   2      315.53      258.30      3.51 o
  -1   5   2     8448.98    11253.40    180.23 o
   0   5   2      724.51      568.78     11.97 o
   1   5   2       39.59       29.32      1.28 o
   2   5   2       88.23      155.94      2.61 o
   3   5   2     2818.76     3043.56     30.44 o
   4   5   2       15.36       36.59      1.82 o
   5   5   2       79.05       80.67      2.89 o
   6   5   2      144.87      128.01      3.82 o
   7   5   2      129.78      130.18      4.52 o
   8   5   2       64.50       81.15      5.48 o
   9   5   2      119.00      134.81      7.13 o
 -12   6   2      312.72      322.44      6.31 o
 -11   6   2      182.60      144.74      5.22 o
 -10   6   2       10.11        8.70      1.91 o
  -9   6   2      240.28      253.57      4.42 o
  -8   6   2      149.32      149.62      3.20 o
  -7   6   2        3.61       -1.12      1.12 o
  -6   6   2       34.55       32.32      1.47 o
  -5   6   2      766.14      952.29     10.61 o
  -4   6   2     1189.14     1203.61     11.13 o
  -3   6   2      811.48      760.64      7.57 o
  -2   6   2       40.74       28.07      2.28 o
  -1   6   2       52.06       69.99      1.85 o
   0   6   2      788.87      694.02     10.98 o
   1   6   2      245.59      172.45      3.31 o
   2   6   2      840.90      819.42     10.28 o
   3   6   2      447.52      534.17      8.11 o
   4   6   2      143.43      128.26      3.42 o
   5   6   2       98.63       96.42      4.05 o
   6   6   2      334.87      321.47      8.60 o
   7   6   2        8.60       15.06      1.75 o
   8   6   2       78.71       73.39      5.48 o
 -12   7   2      259.98      261.97      7.93 o
 -11   7   2       31.28       40.25      3.58 o
 -10   7   2       60.86       57.53      2.78 o
  -9   7   2       84.89       86.38      3.67 o
  -8   7   2      220.89      224.30      5.33 o
  -7   7   2      295.11      300.91      5.55 o
  -6   7   2      152.03      137.09      4.62 o
  -5   7   2      171.99      190.21      4.88 o
  -4   7   2      267.35      248.16      3.76 o
  -3   7   2      143.40      102.54      2.50 o
  -2   7   2      219.77      170.51      4.30 o
  -1   7   2       19.07       12.37      1.42 o
   0   7   2      106.95      108.75      3.53 o
   1   7   2       84.33      105.06      3.77 o
   2   7   2        3.78        3.57      1.45 o
   3   7   2      913.29      869.19     12.16 o
   4   7   2      161.88      168.81      4.07 o
   5   7   2       17.52       15.18      3.51 o
   6   7   2      198.80      199.90      7.23 o
   7   7   2      707.87      681.57     17.83 o
 -11   8   2       37.46       46.68      3.13 o
 -10   8   2      269.29      289.83      5.91 o
  -9   8   2        7.85        0.57      1.79 o
  -8   8   2       29.00       22.15      1.88 o
  -7   8   2      162.38      143.53      3.51 o
  -6   8   2      661.07      639.93      9.15 o
  -5   8   2      243.58      249.00      4.85 o
  -4   8   2       19.21       11.31      1.12 o
  -3   8   2      373.34      375.58     14.99 o
  -2   8   2      846.79      805.98     12.88 o
  -1   8   2      885.86      912.24     22.86 o
   0   8   2      573.80      561.90      8.10 o
   1   8   2      126.26      125.94      4.93 o
   2   8   2      801.57      765.13     15.78 o
   3   8   2      605.40      616.18      9.93 o
   4   8   2       99.66      118.20      4.46 o
   5   8   2      103.41       73.39      5.32 o
   6   8   2      474.68      441.24     23.97 o
 -11   9   2        3.36       -2.03      2.52 o
 -10   9   2       83.62       86.77      4.68 o
  -9   9   2       45.28       57.53      2.83 o
  -8   9   2        3.63       -1.57      1.79 o
  -7   9   2       14.03       13.49      2.44 o
  -6   9   2      336.99      331.82     13.12 o
  -5   9   2      463.33      453.41      6.98 o
  -4   9   2      995.08     1057.44     28.35 o
  -3   9   2       80.10       71.37      5.62 o
  -2   9   2      144.55      157.48      7.40 o
  -1   9   2      761.55      775.95     10.94 o
   0   9   2     1026.58     1076.31     17.14 o
   1   9   2       33.79       34.53      2.25 o
   2   9   2      438.97      380.00      8.54 o
   3   9   2      102.82      111.49      6.06 o
   4   9   2       51.02       65.09      4.28 o
   5   9   2       19.54       35.63      6.28 o
 -10  10   2        0.06       -2.47      2.47 o
  -9  10   2      133.81      138.82      8.57 o
  -8  10   2        2.10        8.46      3.68 o
  -7  10   2      406.31      427.33     22.08 o
  -6  10   2        1.66        1.74      2.51 o
  -5  10   2       12.90       10.86      1.91 o
  -4  10   2      122.04      138.29      5.61 o
  -3  10   2      276.29      267.74     18.78 o
  -2  10   2       10.08       12.05      2.47 o
  -1  10   2      126.19      122.84      4.60 o
   0  10   2       15.10       10.95      2.56 o
   1  10   2      129.67      146.44      6.23 o
   2  10   2       34.84       46.08      3.94 o
   3  10   2       28.26       38.97      4.54 o
   4  10   2        0.24       -0.71      2.94 o
  -9  11   2       12.42       16.74      5.93 o
  -8  11   2        0.28        4.61      4.45 o
  -7  11   2      266.29      277.47     16.64 o
  -6  11   2       35.91       40.16      4.47 o
  -5  11   2       30.80       18.26      3.27 o
  -4  11   2        2.14        4.56      3.30 o
  -3  11   2      121.49      123.18     10.20 o
  -2  11   2       57.91       70.48      4.14 o
  -1  11   2      105.23       54.19      4.18 o
   0  11   2        0.28       -2.82      3.35 o
   1  11   2        8.91        3.25      6.95 o
   2  11   2       54.38       62.73      9.13 o
  -7  12   2       16.01       22.26      7.26 o
  -6  12   2       75.47       70.13     11.69 o
  -5  12   2       19.55       40.97      5.62 o
  -4  12   2        0.71        0.44      4.00 o
  -3  12   2        0.22       -1.87      1.87 o
  -2  12   2      167.23      165.98      5.95 o
  -1  12   2      340.00      360.12     13.05 o
   0  12   2       74.38      102.97     11.99 o
   0 -13   3       23.42       41.44      4.99 o
   1 -13   3      141.54       95.69      6.69 o
   2 -13   3        2.55       -4.52      4.52 o
   3 -13   3       52.01       48.84      4.77 o
   4 -13   3       58.68       66.56      5.44 o
   5 -13   3        0.67       -0.50      4.12 o
   6 -13   3       49.86       47.15      4.03 o
   7 -13   3        8.68        6.92      3.55 o
  -3 -12   3       10.45       11.27      5.87 o
  -2 -12   3        8.49       12.14      2.54 o
  -1 -12   3       17.73        8.33      3.15 o
   0 -12   3        9.11       16.94      2.86 o
   1 -12   3       69.76       74.40      9.37 o
   2 -12   3      181.79      202.92      6.80 o
   3 -12   3       59.03       49.60      5.77 o
   4 -12   3        7.21        7.82      2.79 o
   5 -12   3      138.38      141.37      5.78 o
   6 -12   3      201.37      232.87      6.23 o
   7 -12   3      245.20      246.51      7.86 o
   8 -12   3       26.16       26.44      4.34 o
   9 -12   3       22.29       31.95      6.55 o
  -4 -11   3        7.95       -0.71      2.94 o
  -3 -11   3       12.77       21.59      3.47 o
  -2 -11   3       57.25       82.61      4.64 o
  -1 -11   3       60.11       68.73      4.68 o
   0 -11   3       24.29       22.06      3.09 o
   1 -11   3        1.32        1.05      2.99 o
   2 -11   3       19.44       23.93      2.64 o
   3 -11   3      262.67      268.47      8.90 o
   4 -11   3       15.22       21.51      2.20 o
   5 -11   3       24.26       17.70      2.21 o
   6 -11   3       28.65       30.91      3.48 o
   7 -11   3      217.17      215.22      5.20 o
   8 -11   3       98.72      105.63      6.39 o
   9 -11   3       58.78       47.05      3.81 o
  10 -11   3       12.41       14.80      3.95 o
  -5 -10   3      279.33      280.49     11.68 o
  -4 -10   3      151.61      158.27     14.17 o
  -3 -10   3      354.54      329.08      7.99 o
  -2 -10   3       63.05       57.34      3.19 o
  -1 -10   3      571.00      590.02     10.94 o
   0 -10   3       85.44       80.04      5.12 o
   1 -10   3        8.12        5.25      1.40 o
   2 -10   3       37.01       28.57      2.19 o
   3 -10   3      513.31      488.47      7.85 o
   4 -10   3       65.33       69.46      3.56 o
   5 -10   3      281.43      295.15      6.63 o
   6 -10   3       10.36        5.05      1.76 o
   7 -10   3      119.67      136.03      4.86 o
   8 -10   3      335.81      353.34      7.58 o
   9 -10   3       36.41       43.76      3.69 o
  10 -10   3       12.12       16.24      3.74 o
  -7  -9   3      157.74      162.00      8.76 o
  -6  -9   3       16.05       16.23      3.57 o
  -5  -9   3       35.41       52.56      4.05 o
  -4  -9   3      716.08      718.27     12.20 o
  -3  -9   3      102.67      108.06      4.22 o
  -2  -9   3      208.24      220.30      6.10 o
  -1  -9   3      100.90       87.41      3.25 o
   0  -9   3       78.28       74.10      3.86 o
   1  -9   3      807.89      860.44     10.81 o
   2  -9   3      216.63      220.22      3.79 o
   3  -9   3       12.41       12.21      1.66 o
   4  -9   3        9.45        6.78      1.50 o
   5  -9   3     1607.03     1713.64     21.55 o
   6  -9   3      152.79      137.91      4.14 o
   7  -9   3        0.30        0.10      1.60 o
   8  -9   3        0.57       -1.78      1.86 o
   9  -9   3       70.25       73.85      4.19 o
  10  -9   3       36.88       44.23      3.40 o
  11  -9   3       12.97        5.65      4.29 o
  -8  -8   3       19.39       27.87      4.08 o
  -7  -8   3       79.44       91.43      5.87 o
  -6  -8   3      217.55      207.88      5.84 o
  -5  -8   3        4.69        7.38      1.81 o
  -4  -8   3        1.10        4.91      1.34 o
  -3  -8   3       39.66       30.15      2.31 o
  -2  -8   3      280.00      243.62      5.13 o
  -1  -8   3        0.77        1.49      0.94 o
   0  -8   3      391.19      531.51      6.75 o
   1  -8   3        4.16        1.05      0.97 o
   2  -8   3      184.44      125.93      3.31 o
   3  -8   3      156.82      132.35      4.26 o
   4  -8   3      523.36      705.43      9.03 o
   5  -8   3       56.32       73.38      5.28 o
   6  -8   3      561.47      535.39      8.79 o
   7  -8   3      680.90      678.62     18.87 o
   8  -8   3       61.18       54.48      2.50 o
   9  -8   3        6.73        4.36      1.66 o
  10  -8   3       54.56       58.51      4.14 o
  11  -8   3      230.92      236.52     12.97 o
  -8  -7   3       66.05       68.30      5.55 o
  -7  -7   3       90.56       95.98      4.28 o
  -6  -7   3      319.82      344.46      6.75 o
  -5  -7   3      595.22      563.89      9.59 o
  -4  -7   3      630.69      646.01     10.36 o
  -3  -7   3        6.32        5.77      1.39 o
  -2  -7   3      186.56      141.00      3.06 o
  -1  -7   3      794.27      720.84     16.39 o
   0  -7   3        4.14        0.71      0.68 o
   1  -7   3      153.34      162.75      2.88 o
   2  -7   3       58.28       41.82      3.57 o
   3  -7   3     1464.46     1429.92     15.54 o
   4  -7   3       37.21       63.35      2.98 o
   5  -7   3       27.23       21.56      1.29 o
   6  -7   3       73.83       60.08      2.29 o
   7  -7   3      809.91      788.72     19.05 o
   8  -7   3      404.03      445.66      9.25 o
   9  -7   3      233.39      220.06      5.25 o
  10  -7   3        0.13       -1.82      1.82 o
  11  -7   3      366.45      372.28     15.10 o
  12  -7   3        7.24       14.26      3.63 o
  -9  -6   3      216.78      257.89     12.87 o
  -8  -6   3       66.64       66.11      4.56 o
  -7  -6   3       12.08       10.17      1.73 o
  -6  -6   3       94.06      107.07      4.01 o
  -5  -6   3      824.04      734.97     11.32 o
  -4  -6   3      630.65      563.36      9.66 o
  -3  -6   3      883.93     1004.23     12.45 o
  -2  -6   3      451.98      579.95      7.78 o
  -1  -6   3      249.74      183.55      2.75 o
   0  -6   3      715.24      611.17      6.10 o
   1  -6   3     3468.33     4190.49     33.90 o
   2  -6   3        7.45        2.84      1.01 o
   3  -6   3       78.35       41.07      1.47 o
   4  -6   3     5011.15     6168.32     91.62 o
   5  -6   3     2048.29     2071.85     51.48 o
   6  -6   3      364.85      417.58      5.08 o
   7  -6   3       22.52       19.62      1.26 o
   8  -6   3     1739.92     1818.13     20.15 o
   9  -6   3        8.42        3.75      1.73 o
  10  -6   3      115.63      130.97      5.96 o
  11  -6   3        2.36       -0.65      1.91 o
  12  -6   3        5.25        0.17      2.31 o
 -10  -5   3       86.88       83.70      5.48 o
  -9  -5   3       18.45       27.48      2.94 o
  -8  -5   3      120.39      118.78      5.10 o
  -7  -5   3     1557.99     1423.90     21.60 o
  -6  -5   3        1.92        8.61      2.09 o
  -5  -5   3       36.86       38.30      2.08 o
  -4  -5   3      973.83      880.68     10.41 o
  -3  -5   3     2232.49     2228.09     19.44 o
  -2  -5   3     6205.17     8394.61     67.32 o
  -1  -5   3       56.77       94.15      1.64 o
   0  -5   3     1017.82     1003.50      8.36 o
   1  -5   3     2269.18     2358.22     19.33 o
   2  -5   3     4992.22     6661.58     55.00 o
   3  -5   3     2310.77     3056.63     24.86 o
   4  -5   3      189.36      158.25      2.11 o
   5  -5   3     1000.06     1011.37     12.13 o
   6  -5   3      914.97      935.40     15.21 o
   7  -5   3     1263.78     1362.80     13.50 o
   8  -5   3       17.87       20.04      1.84 o
   9  -5   3       46.03       49.78      2.86 o
  10  -5   3      188.44      169.23      8.14 o
  11  -5   3       14.38       21.74      3.78 o
  12  -5   3        1.33       -0.58      4.44 o
 -10  -4   3        5.32        0.82      2.74 o
  -9  -4   3       22.71       33.92      2.88 o
  -8  -4   3      305.57      302.50      7.87 o
  -7  -4   3      674.86      632.30     14.31 o
  -6  -4   3      666.90      628.45      8.51 o
  -5  -4   3      899.64      939.27     10.97 o
  -4  -4   3      278.74      368.60      4.92 o
  -3  -4   3      838.98      871.80      7.71 o
  -2  -4   3      844.05      625.16      7.31 o
  -1  -4   3       21.01        3.89      0.48 o
   0  -4   3     4217.53     5845.45     58.57 o
   1  -4   3      407.91      347.26      4.78 o
   2  -4   3       69.92        5.68      2.02 o
   3  -4   3      100.63       21.49      1.43 o
   4  -4   3      310.10      282.51      3.50 o
   5  -4   3       50.69       50.03      1.47 o
   6  -4   3      781.23      781.33      8.37 o
   7  -4   3      475.54      437.78      7.26 o
   8  -4   3       93.62       98.89      3.95 o
   9  -4   3        5.79        1.19      1.37 o
  10  -4   3        2.78       -0.75      2.47 o
  11  -4   3      259.25      285.75      7.47 o
  12  -4   3       42.01       54.79      6.85 o
 -11  -3   3      478.88      517.10     23.97 o
 -10  -3   3      164.85      178.53      7.37 o
  -9  -3   3       70.74       78.28      4.02 o
  -8  -3   3        1.45        2.83      1.15 o
  -7  -3   3      436.19      480.93      7.39 o
  -6  -3   3     1742.86     1689.75     16.39 o
  -5  -3   3      858.72      753.23      6.39 o
  -4  -3   3      724.63      662.51      7.54 o
  -3  -3   3     1271.60     1882.30     19.25 o
  -2  -3   3     1736.04     1877.96     19.80 o
  -1  -3   3     1059.52      884.15      9.14 o
   0  -3   3       77.94      435.62      3.17 o
   1  -3   3     6078.59    10715.92     99.59 o
   2  -3   3       30.90       86.07      1.64 o
   3  -3   3      251.36      102.35      1.36 o
   4  -3   3      286.42      168.07      2.12 o
   5  -3   3      283.03      227.88      3.57 o
   6  -3   3       38.58       40.25      1.52 o
   7  -3   3      374.05      392.18      5.11 o
   8  -3   3      657.32      657.14      9.72 o
   9  -3   3      507.89      480.06      7.86 o
  10  -3   3       41.76       46.05      2.50 o
  11  -3   3        0.31       -3.25      4.57 o
  12  -3   3      116.11      114.15      9.13 o
 -11  -2   3        4.87        4.57      4.57 o
 -10  -2   3       12.14        7.42      3.23 o
  -9  -2   3      191.04      184.97     10.04 o
  -8  -2   3      144.02      108.60      2.82 o
  -7  -2   3        2.79        5.87      1.24 o
  -6  -2   3        1.98       -0.16      0.69 o
  -5  -2   3      505.45      491.04      5.74 o
  -4  -2   3      441.01      251.21      3.39 o
  -3  -2   3     4260.12     5666.42     53.32 o
  -2  -2   3      887.71     1150.69     11.24 o
  -1  -2   3      240.85      190.75      1.70 o
   0  -2   3      200.59      938.56      6.17 o
   1  -2   3    75847.40   109527.55    707.35 o
   2  -2   3      102.19       49.96      1.15 o
   3  -2   3       73.12       73.37      1.14 o
   4  -2   3     1353.53     1390.45     11.91 o
   5  -2   3    18104.50    23989.48    194.70 o
   6  -2   3      681.29      661.41      6.52 o
   7  -2   3       24.98       20.04      0.99 o
   8  -2   3      370.79      369.00      5.14 o
   9  -2   3      191.02      208.72      3.47 o
  10  -2   3      185.53      205.01      4.50 o
  11  -2   3       48.54       51.60      4.04 o
 -12  -1   3      107.91      146.11     12.56 o
 -11  -1   3       10.73        6.85      3.23 o
 -10  -1   3      206.30      204.96      6.21 o
  -9  -1   3      157.52      160.74      3.40 o
  -8  -1   3      107.89       89.33      2.63 o
  -7  -1   3      150.60       86.77      2.51 o
  -6  -1   3     1823.53     1848.17     20.44 o
  -5  -1   3        2.62        3.42      0.66 o
  -4  -1   3      771.91      729.38      6.44 o
  -3  -1   3     3540.87     3994.12     33.83 o
  -2  -1   3     7401.93     9060.10     76.93 o
  -1  -1   3      180.43      355.32      3.00 o
   0  -1   3        3.93        9.41      0.42 o
   1  -1   3     1724.85     1759.75     15.47 o
   2  -1   3      122.56        6.23      0.37 o
   3  -1   3     1508.81     1621.15     12.50 o
   4  -1   3       52.78       57.07      1.16 o
   5  -1   3      459.61      418.66      4.54 o
   6  -1   3     1089.30     1094.21      9.85 o
   7  -1   3      937.20      897.20      8.89 o
   8  -1   3      175.52      173.52      3.19 o
   9  -1   3        1.51        3.09      0.96 o
  10  -1   3       36.47       36.98      2.11 o
  11  -1   3      113.43      132.69      7.42 o
 -12   0   3      152.59      182.64     34.25 o
 -11   0   3       66.12       70.83      4.72 o
 -10   0   3       76.66       71.71      3.46 o
  -9   0   3      186.58      187.58      3.79 o
  -8   0   3     1419.52     1541.60     15.74 o
  -7   0   3      104.00       81.12      1.85 o
  -6   0   3     1574.14     1506.62     14.85 o
  -5   0   3     2168.19     2462.39     26.11 o
  -4   0   3        6.07       43.57      1.16 o
  -3   0   3      156.49      122.27      1.41 o
  -2   0   3     1148.01      897.25     10.76 o
  -1   0   3       72.22       10.26      0.56 o
   0   0   3      326.29      262.88      3.66 o
   1   0   3      323.15      371.23      2.93 o
   2   0   3     1131.23     1087.12      7.06 o
   3   0   3       26.20      258.66      2.59 o
   4   0   3      169.08       70.55      1.58 o
   5   0   3       24.13       13.47      0.74 o
   6   0   3      455.33      491.00      5.85 o
   7   0   3      196.00      164.79      2.74 o
   8   0   3      419.03      390.35      5.06 o
   9   0   3      162.27      156.60      3.93 o
  10   0   3        0.79        0.57      1.46 o
  11   0   3        5.76       18.97      3.30 o
 -12   1   3      195.42      195.66      6.15 o
 -11   1   3        1.62        3.57      1.86 o
 -10   1   3       17.37       19.08      2.61 o
  -9   1   3       99.17       76.29      2.65 o
  -8   1   3     1188.90     1178.71     12.53 o
  -7   1   3       24.35       31.64      1.19 o
  -6   1   3      308.72      251.19      3.59 o
  -5   1   3     1084.46      918.09      9.18 o
  -4   1   3     3978.22     5002.44     42.92 o
  -3   1   3       34.64       70.38      1.31 o
  -2   1   3       26.51       72.86      1.05 o
  -1   1   3     1203.57     1056.99      9.82 o
   0   1   3     1691.80     1812.32     16.87 o
   1   1   3     2550.88     2730.34     23.20 o
   2   1   3       88.88       92.61      1.13 o
   3   1   3      657.07      613.86      5.36 o
   4   1   3     4422.04     5319.77     39.44 o
   5   1   3     1850.71     1688.66     51.14 o
   6   1   3       83.70       69.32      1.93 o
   7   1   3       63.18       57.50      1.89 o
   8   1   3        3.28        2.14      2.06 o
   9   1   3      498.36      512.41     11.81 o
  10   1   3      141.26      145.40      7.61 o
  11   1   3        6.67        7.99      3.42 o
 -12   2   3      107.28      114.13      7.74 o
 -11   2   3       51.09       48.59      2.80 o
 -10   2   3        8.41        6.70      1.37 o
  -9   2   3      435.98      413.33      6.28 o
  -8   2   3      142.41      127.88      2.80 o
  -7   2   3       95.67      224.50      3.47 o
  -6   2   3       11.49        9.84      0.58 o
  -5   2   3      121.60      116.07      1.73 o
  -4   2   3      521.22      415.52      4.36 o
  -3   2   3       72.01        8.93      0.45 o
  -2   2   3       81.89       15.38      0.84 o
  -1   2   3       15.30       10.28      0.79 o
   0   2   3      687.88      620.58      6.58 o
   1   2   3      107.25      639.04      5.83 o
   2   2   3      247.42      147.93      1.61 o
   3   2   3      201.22      171.81      2.24 o
   4   2   3      397.14      399.65      4.15 o
   5   2   3      235.99      245.92      2.68 o
   6   2   3     1590.90     1504.19     15.58 o
   7   2   3      242.19      204.91      3.91 o
   8   2   3      133.06      122.40      3.46 o
   9   2   3      202.61      206.91      7.20 o
  10   2   3      234.20      245.96      8.81 o
 -12   3   3       47.62       65.27      3.54 o
 -11   3   3        8.55       12.59      1.63 o
 -10   3   3      954.77     1026.77     12.68 o
  -9   3   3      461.93      484.41      7.31 o
  -8   3   3      140.35      131.26      3.50 o
  -7   3   3      448.25      362.69      4.30 o
  -6   3   3      177.05       66.69      1.25 o
  -5   3   3     1186.95     1495.21     14.24 o
  -4   3   3        2.98        0.66      0.47 o
  -3   3   3      712.59      476.59      4.48 o
  -2   3   3      271.12      113.85      1.65 o
  -1   3   3     1467.06     1632.50     12.75 o
   0   3   3        3.43        1.70      0.61 o
   1   3   3      413.73      295.49      4.14 o
   2   3   3       47.18        3.31      0.77 o
   3   3   3     1362.90     1276.23     10.93 o
   4   3   3        3.08        6.50      0.57 o
   5   3   3      244.00      236.52      3.49 o
   6   3   3      640.77      528.13      6.68 o
   7   3   3      686.11      640.82      9.53 o
   8   3   3      218.67      224.39      5.17 o
   9   3   3       78.36       66.97      5.71 o
  10   3   3      101.35      131.27      7.99 o
 -12   4   3        0.20       -1.29      2.28 o
 -11   4   3      249.61      231.36      5.18 o
 -10   4   3       10.17       13.50      2.11 o
  -9   4   3     1012.58     1022.98     13.02 o
  -8   4   3        1.02       -0.62      0.77 o
  -7   4   3       27.22       15.96      1.02 o
  -6   4   3      556.71      495.02      5.17 o
  -5   4   3     3558.88     4354.35     33.69 o
  -4   4   3      711.97      754.43      7.08 o
  -3   4   3      257.83      347.16      4.31 o
  -2   4   3      459.73      454.95      6.47 o
  -1   4   3     4002.88     4750.83     49.99 o
   0   4   3     2621.58     3049.36     25.09 o
   1   4   3      494.08      544.93      6.36 o
   2   4   3       80.93       55.63      1.46 o
   3   4   3     1935.71     1894.84     18.37 o
   4   4   3     4662.42     4920.34     48.61 o
   5   4   3       21.63       16.79      1.11 o
   6   4   3        3.42        2.00      0.87 o
   7   4   3      260.62      264.10      4.83 o
   8   4   3      653.37      616.39     26.86 o
   9   4   3        7.95       15.98      3.42 o
 -12   5   3       56.94       70.23      3.06 o
 -11   5   3      227.95      190.89      4.53 o
 -10   5   3      209.37      206.14      4.33 o
  -9   5   3      262.72      258.75      4.82 o
  -8   5   3      333.58      339.72      5.05 o
  -7   5   3      473.71      431.95      5.87 o
  -6   5   3      237.25      274.51      3.32 o
  -5   5   3      447.73      431.45      4.87 o
  -4   5   3     2105.27     2260.01     18.66 o
  -3   5   3       56.25       16.25      0.82 o
  -2   5   3       36.49       48.97      1.44 o
  -1   5   3       10.90        1.50      0.91 o
   0   5   3     1246.85     1250.44     22.63 o
   1   5   3        6.69        9.37      1.03 o
   2   5   3        1.18        1.07      0.54 o
   3   5   3       10.21        8.99      1.62 o
   4   5   3       21.27        7.64      1.10 o
   5   5   3       92.10       80.16      2.75 o
   6   5   3      271.28      253.57      5.12 o
   7   5   3       92.48       75.87      5.79 o
   8   5   3       96.49       89.40      6.01 o
   9   5   3      105.08      149.54      9.13 o
 -12   6   3        2.59        6.40      2.58 o
 -11   6   3      141.13      101.50      4.58 o
 -10   6   3      151.73      145.72      4.30 o
  -9   6   3       22.75       14.74      2.07 o
  -8   6   3       71.10       66.29      2.99 o
  -7   6   3        5.64        1.50      1.21 o
  -6   6   3     1132.86     1247.97     14.29 o
  -5   6   3        0.36       -0.43      0.96 o
  -4   6   3       43.50       25.20      1.08 o
  -3   6   3      345.64      326.22      4.12 o
  -2   6   3        3.43       36.08      1.26 o
  -1   6   3      426.51      443.03      7.41 o
   0   6   3       92.01      158.58      3.66 o
   1   6   3       49.42      123.44      3.30 o
   2   6   3       52.76      101.25      2.69 o
   3   6   3      693.84      651.19     16.82 o
   4   6   3      254.48      213.12      4.66 o
   5   6   3       29.28       20.22      1.94 o
   6   6   3      251.88      257.80      9.13 o
   7   6   3      365.57      368.96     10.96 o
   8   6   3       53.26       43.19      4.64 o
 -11   7   3        9.03       13.12      3.32 o
 -10   7   3      642.38      653.41      9.17 o
  -9   7   3       11.39        5.53      2.36 o
  -8   7   3       50.57       44.91      2.53 o
  -7   7   3       96.56       93.15      2.93 o
  -6   7   3     1411.16     1458.03     25.96 o
  -5   7   3      222.42      190.80      4.00 o
  -4   7   3       34.18       39.59      2.80 o
  -3   7   3      700.19      714.53      8.80 o
  -2   7   3      519.40      518.94      6.48 o
  -1   7   3      766.71      777.67     10.05 o
   0   7   3      207.13      211.25      4.45 o
   1   7   3      405.32      425.66      7.38 o
   2   7   3      335.44      356.33      6.90 o
   3   7   3      611.08      599.50      9.79 o
   4   7   3      190.54      191.31      4.63 o
   5   7   3       41.29       46.00      3.16 o
   6   7   3      104.73       99.62      7.64 o
   7   7   3      577.99      577.56     27.34 o
 -11   8   3       10.30        7.17      2.63 o
 -10   8   3      107.23      132.49      5.10 o
  -9   8   3       61.95       62.83      2.86 o
  -8   8   3        6.99        5.64      1.46 o
  -7   8   3        3.35        1.50      1.94 o
  -6   8   3      400.43      412.28      7.27 o
  -5   8   3      154.95      131.27      3.53 o
  -4   8   3      129.44      124.87      3.55 o
  -3   8   3      471.28      463.92      7.40 o
  -2   8   3      139.53      131.72      7.92 o
  -1   8   3      350.56      335.55      6.54 o
   0   8   3      314.48      314.68      6.56 o
   1   8   3     1322.76     1294.86     18.48 o
   2   8   3       12.78       16.64      1.96 o
   3   8   3      629.51      620.88      9.53 o
   4   8   3      605.83      637.43     14.66 o
   5   8   3      125.38      142.09      7.95 o
   6   8   3       89.35       92.85      6.85 o
 -10   9   3        2.13       -1.44      2.22 o
  -9   9   3       53.82       59.96      3.15 o
  -8   9   3        4.49        3.57      2.06 o
  -7   9   3      543.29      541.05     10.63 o
  -6   9   3      180.25      175.03      9.28 o
  -5   9   3      379.75      389.32     21.11 o
  -4   9   3      341.83      380.90      6.41 o
  -3   9   3      440.87      424.60      9.95 o
  -2   9   3      250.48      230.37     18.29 o
  -1   9   3        1.79       -0.07      1.65 o
   0   9   3      149.49      178.40      5.85 o
   1   9   3      207.03      206.83      5.50 o
   2   9   3      101.47      108.07      4.48 o
   3   9   3       53.14       48.86      2.94 o
   4   9   3       22.29       23.97      4.38 o
   5   9   3       63.60       46.05      4.64 o
 -10  10   3       17.31       17.01      5.79 o
  -9  10   3        2.13        0.02      3.66 o
  -8  10   3      128.18      119.66     10.14 o
  -7  10   3      874.18      868.43     15.14 o
  -6  10   3      226.93      231.69     15.97 o
  -5  10   3       21.78       12.56      2.15 o
  -4  10   3       67.57       53.69     11.53 o
  -3  10   3      248.17      237.05     14.50 o
  -2  10   3      266.06      255.86      6.85 o
  -1  10   3        1.89       -1.49      2.05 o
   0  10   3       20.57       17.49      5.02 o
   1  10   3       19.58       10.79      1.90 o
   2  10   3      167.19      177.20      7.41 o
   3  10   3        5.33       -2.71      2.94 o
  -8  11   3       24.89       12.58      3.62 o
  -7  11   3        1.67        6.51      4.83 o
  -6  11   3       93.58       88.10     10.21 o
  -5  11   3        2.05        8.90      6.24 o
  -4  11   3        2.42       -2.39      9.13 o
  -3  11   3        0.27        0.87      2.48 o
  -2  11   3       21.94       29.05      4.96 o
  -1  11   3       53.86       73.49      7.91 o
   0  11   3      145.54      158.10      7.13 o
   1  11   3        0.94        6.74      3.14 o
  -6  12   3       46.47       33.10      8.07 o
  -5  12   3       12.44       16.07      4.24 o
  -4  12   3       49.39       57.89      5.27 o
  -3  12   3      180.84      180.64     13.44 o
  -2  12   3       21.65       23.16      3.14 o
  -1  12   3        2.58        3.42      6.01 o
  -1 -13   4      120.16      107.19      8.56 o
   0 -13   4      584.13      551.07     14.25 o
   1 -13   4        1.63       -1.78      3.35 o
   2 -13   4       11.86       13.19      4.11 o
   3 -13   4        0.17        0.80      3.14 o
   4 -13   4       35.48       37.75      4.61 o
   5 -13   4       15.00       16.12      3.63 o
   6 -13   4      122.18      146.22      5.97 o
   7 -13   4        3.35        8.07      4.94 o
  -3 -12   4        5.82       12.45      4.57 o
  -2 -12   4       21.92        5.61      3.25 o
  -1 -12   4       25.49       24.33      3.51 o
   0 -12   4       20.94       25.70      3.55 o
   1 -12   4        0.39        0.38      3.06 o
   2 -12   4      221.54      226.32      7.58 o
   3 -12   4       25.33       33.82      3.09 o
   4 -12   4        4.08        7.97      2.58 o
   5 -12   4        0.95        2.46      2.18 o
   6 -12   4      230.79      226.31      7.08 o
   7 -12   4        1.12        5.07      4.50 o
   8 -12   4        4.26       11.61      3.85 o
   9 -12   4        0.07        6.20      5.48 o
  -4 -11   4       23.56       34.05      6.74 o
  -3 -11   4        0.20        1.14      2.23 o
  -2 -11   4       46.50       57.40      3.35 o
  -1 -11   4      529.00      548.34     10.48 o
   0 -11   4       84.99      103.71      5.08 o
   1 -11   4       65.46       64.69      4.36 o
   2 -11   4      161.40      172.31      8.42 o
   3 -11   4      435.54      462.32     11.41 o
   4 -11   4      331.10      362.86      6.57 o
   5 -11   4      172.95      196.67      7.49 o
   6 -11   4       36.99       43.04      2.56 o
   7 -11   4      227.88      217.55     10.78 o
   8 -11   4      102.00      111.67      5.53 o
   9 -11   4       18.66       21.71      2.81 o
  10 -11   4        0.54        2.72      4.84 o
  -6 -10   4        0.29       -1.85      2.94 o
  -5 -10   4      129.90      138.45      7.95 o
  -4 -10   4      345.35      322.67     13.27 o
  -3 -10   4       48.89       58.29      6.57 o
  -2 -10   4       30.48       31.33      2.60 o
  -1 -10   4      752.75      765.85     13.70 o
   0 -10   4      560.13      575.43     10.36 o
   1 -10   4       22.71       28.10      2.33 o
   2 -10   4       95.71       83.97      3.51 o
   3 -10   4      178.48      174.55      3.52 o
   4 -10   4      390.43      365.12      7.55 o
   5 -10   4      108.58      136.36      4.45 o
   6 -10   4      526.88      514.63      9.71 o
   7 -10   4       32.83       34.29      3.67 o
   8 -10   4       57.59       49.42      4.30 o
   9 -10   4       23.42       30.64      2.44 o
  10 -10   4        8.66       14.43      3.95 o
  -7  -9   4       39.09       48.01      4.64 o
  -6  -9   4      124.36      139.93      6.74 o
  -5  -9   4      137.32      108.84      5.80 o
  -4  -9   4        1.79        2.59      1.70 o
  -3  -9   4       21.69       26.66      2.43 o
  -2  -9   4       52.59       55.18      3.19 o
  -1  -9   4        0.23       -1.44      1.44 o
   0  -9   4        4.42        7.49      1.55 o
   1  -9   4      148.40      156.25      3.57 o
   2  -9   4      209.78      186.89      3.72 o
   3  -9   4       46.92       48.29      4.17 o
   4  -9   4       13.85       20.94      1.98 o
   5  -9   4      288.72      321.08      6.04 o
   6  -9   4        6.52        7.21      1.90 o
   7  -9   4       78.35       74.46      3.99 o
   8  -9   4        2.03       -1.74      1.74 o
   9  -9   4       25.05       19.56      1.72 o
  10  -9   4       80.58       42.09      2.52 o
  11  -9   4       80.03       88.96      5.63 o
  -8  -8   4       23.39       15.76      4.39 o
  -7  -8   4      192.56      188.23      7.60 o
  -6  -8   4      338.87      337.79      8.36 o
  -5  -8   4        9.98       19.79      6.70 o
  -4  -8   4      250.90      246.00      5.49 o
  -3  -8   4      183.77      168.08      4.92 o
  -2  -8   4      161.56      141.98      3.95 o
  -1  -8   4      754.22      788.13     10.13 o
   0  -8   4      248.15      328.48      4.81 o
   1  -8   4       25.63       29.14      1.52 o
   2  -8   4       97.19       90.53      3.14 o
   3  -8   4     1015.75     1034.85     11.14 o
   4  -8   4       55.86       31.63      1.78 o
   5  -8   4       60.83       87.28      2.56 o
   6  -8   4       33.83       25.79      2.09 o
   7  -8   4      382.63      369.97      6.25 o
   8  -8   4      214.43      209.03      5.20 o
   9  -8   4        4.64        3.33      1.49 o
  10  -8   4        6.89        4.87      2.25 o
  11  -8   4       83.09       83.29     11.29 o
  -8  -7   4      311.97      299.69     11.68 o
  -7  -7   4       20.00       18.59      2.12 o
  -6  -7   4       97.48      101.65      4.07 o
  -5  -7   4      255.68      242.84      6.08 o
  -4  -7   4      435.19      400.55      7.07 o
  -3  -7   4        4.26        2.18      1.48 o
  -2  -7   4      985.27     1132.65     14.79 o
  -1  -7   4      410.71      323.04      4.50 o
   0  -7   4      523.75      464.34      4.90 o
   1  -7   4      188.89      134.84      2.64 o
   2  -7   4     1289.41     1570.82     14.16 o
   3  -7   4      474.00      453.81      6.36 o
   4  -7   4     1720.82     1741.99     17.29 o
   5  -7   4     1071.87     1160.99     13.20 o
   6  -7   4      168.79      170.78      6.06 o
   7  -7   4       90.06       67.75      3.38 o
   8  -7   4      434.66      426.93      9.70 o
   9  -7   4      240.84      234.18      9.84 o
  10  -7   4      258.87      249.54      5.66 o
  11  -7   4        2.43        0.09      2.04 o
  12  -7   4      124.44      134.93      7.48 o
  -9  -6   4      115.67       94.69      6.31 o
  -8  -6   4       70.73       73.97      4.28 o
  -7  -6   4      418.74      405.62      8.18 o
  -6  -6   4      537.22      538.28      9.01 o
  -5  -6   4      127.86      161.60      4.60 o
  -4  -6   4       12.05       30.86      4.28 o
  -3  -6   4      875.73      828.50     12.63 o
  -2  -6   4      163.06      153.20      2.20 o
  -1  -6   4      664.64      962.43      8.78 o
   0  -6   4      150.75       90.08      1.59 o
   1  -6   4      827.39      709.87      8.58 o
   2  -6   4     1893.87     2090.97     18.57 o
   3  -6   4     3226.85     4141.94     34.77 o
   4  -6   4     1102.98     1117.84     10.90 o
   5  -6   4     1408.51     1504.02     17.39 o
   6  -6   4     1917.86     1875.19     38.81 o
   7  -6   4      503.79      543.65      9.10 o
   8  -6   4      109.30      101.90      4.50 o
   9  -6   4       59.22       55.22      3.14 o
  10  -6   4       55.24       45.12      3.80 o
  11  -6   4       16.59       25.93      3.32 o
  12  -6   4       13.54        8.38      3.78 o
 -10  -5   4      216.50      203.84      7.60 o
  -9  -5   4        0.15        0.51      3.57 o
  -8  -5   4      208.47      229.66      7.67 o
  -7  -5   4      950.16      850.98     13.56 o
  -6  -5   4     2039.93     2166.36     24.29 o
  -5  -5   4      852.63      972.92     20.38 o
  -4  -5   4       25.35       24.71      1.33 o
  -3  -5   4     1296.23     1212.72     14.89 o
  -2  -5   4     6593.96     8517.00     79.96 o
  -1  -5   4      229.56      156.24      2.35 o
   0  -5   4       12.16       11.45      0.53 o
   1  -5   4      923.67      852.12      8.37 o
   2  -5   4    10550.11    14245.42    117.94 o
   3  -5   4     3246.18     5678.59     53.54 o
   4  -5   4      890.62      943.95     10.40 o
   5  -5   4       75.47       69.76      1.88 o
   6  -5   4      878.28      906.13     10.73 o
   7  -5   4       52.61      111.84      2.31 o
   8  -5   4      191.77      158.66      4.68 o
   9  -5   4        5.77        4.61      1.21 o
  10  -5   4        4.33       -1.93      2.61 o
  11  -5   4      449.34      420.68     13.33 o
  12  -5   4      101.19      113.38      6.28 o
 -10  -4   4      269.84      264.83     15.98 o
  -9  -4   4      161.71      183.41      6.05 o
  -8  -4   4      206.72      218.86      7.03 o
  -7  -4   4       40.90       37.39      1.78 o
  -6  -4   4     1358.70     1310.45     16.86 o
  -5  -4   4     1924.86     1951.87     19.13 o
  -4  -4   4        1.43        7.62      0.61 o
  -3  -4   4       12.43        2.75      0.63 o
  -2  -4   4      530.64      465.53      4.87 o
  -1  -4   4      533.06      329.11      3.49 o
   0  -4   4      658.31     1497.32     11.99 o
   1  -4   4      342.25      361.29      3.10 o
   2  -4   4      401.28      311.68      3.04 o
   3  -4   4     1525.13     1415.92     13.84 o
   4  -4   4     1384.68     1404.36     12.45 o
   5  -4   4      156.59      163.52      2.50 o
   6  -4   4       42.49       35.88      1.85 o
   7  -4   4      654.13      624.83      8.82 o
   8  -4   4      474.55      462.98      6.31 o
   9  -4   4      128.85      148.84      4.20 o
  10  -4   4        1.25        0.18      1.70 o
  11  -4   4       45.36       41.45      5.50 o
  12  -4   4      146.37      186.07     11.42 o
 -11  -3   4      100.15      114.15     11.42 o
 -10  -3   4       42.18       45.82      5.87 o
  -9  -3   4      389.82      401.68      9.00 o
  -8  -3   4      613.97      605.53     10.11 o
  -7  -3   4      644.16      659.02      8.37 o
  -6  -3   4     2367.42     2785.96     26.40 o
  -5  -3   4     1381.42     1332.27     15.55 o
  -4  -3   4      764.49      658.84      7.79 o
  -3  -3   4     1552.98     1791.82     18.90 o
  -2  -3   4       95.50      156.04      2.68 o
  -1  -3   4      598.76      475.77      4.54 o
   0  -3   4      160.94       27.08      0.64 o
   1  -3   4     3047.85     3601.88     24.10 o
   2  -3   4       74.25      181.73      2.97 o
   3  -3   4       53.47       40.31      1.17 o
   4  -3   4      492.85      417.04      5.22 o
   5  -3   4     4792.27     5446.06     63.20 o
   6  -3   4     1191.43     1277.81     12.83 o
   7  -3   4       24.04       24.19      1.14 o
   8  -3   4      287.65      272.96      3.75 o
   9  -3   4      456.54      421.32      7.19 o
  10  -3   4      197.37      192.94      4.93 o
  11  -3   4       41.98       40.72      3.57 o
  12  -3   4       76.81       99.31      7.99 o
 -11  -2   4       71.19       78.09      9.19 o
 -10  -2   4      134.17      137.80      4.98 o
  -9  -2   4       93.88       85.12      3.95 o
  -8  -2   4     1023.53      953.02     11.65 o
  -7  -2   4     1666.97     1673.39     18.96 o
  -6  -2   4       24.20       11.47      0.81 o
  -5  -2   4       57.82       64.21      1.45 o
  -4  -2   4      323.85      278.29      3.23 o
  -3  -2   4     4618.27     5613.24     52.18 o
  -2  -2   4     2887.74     3361.63     34.99 o
  -1  -2   4      986.78     1148.37      8.68 o
   0  -2   4       11.71        1.32      0.39 o
   1  -2   4     5791.62     7289.82     46.30 o
   2  -2   4    10513.04    13052.13    100.56 o
   3  -2   4      858.47      999.53      8.73 o
   4  -2   4      198.61      225.46      2.40 o
   5  -2   4     2783.73     3314.22     31.87 o
   6  -2   4     1338.22     1230.04     10.77 o
   7  -2   4      624.78      638.19      6.38 o
   8  -2   4        0.23        0.00      0.97 o
   9  -2   4       17.34       20.83      1.30 o
  10  -2   4     1200.64     1152.13     17.40 o
  11  -2   4      132.02      150.68      9.13 o
 -12  -1   4      460.58      467.29     17.54 o
 -11  -1   4       12.96       19.84      3.30 o
 -10  -1   4        2.82        1.39      1.86 o
  -9  -1   4       13.55       14.75      1.81 o
  -8  -1   4      531.68      588.37      7.71 o
  -7  -1   4      425.03      385.62      5.19 o
  -6  -1   4     2391.33     2279.14     22.61 o
  -5  -1   4     1832.06     2070.12     16.72 o
  -4  -1   4        0.06        1.56      0.52 o
  -3  -1   4     1883.20     2084.32     17.98 o
  -2  -1   4     5799.42     7076.47     58.45 o
  -1  -1   4      349.23      176.52      2.27 o
   0  -1   4       38.24       14.39      0.41 o
   1  -1   4        3.00       -0.35      0.35 o
   2  -1   4     1185.15     1092.42      7.68 o
   3  -1   4      650.58      436.38      3.70 o
   4  -1   4     1632.55     1703.45     13.86 o
   5  -1   4       72.33       81.33      1.81 o
   6  -1   4      305.84      291.27      3.61 o
   7  -1   4      628.40      534.16      5.89 o
   8  -1   4      212.69      201.50      3.39 o
   9  -1   4       84.40       86.81      2.94 o
  10  -1   4       49.25       49.39      2.16 o
  11  -1   4       60.92       72.62      5.71 o
 -12   0   4      816.72      813.46     17.46 o
 -11   0   4       77.28       83.10      5.33 o
 -10   0   4      124.23      113.34      4.43 o
  -9   0   4      468.67      446.52      8.10 o
  -8   0   4     8716.00    10170.76    106.01 o
  -7   0   4      133.51      136.14      2.34 o
  -6   0   4      791.69      747.27      7.83 o
  -5   0   4     2456.74     2672.55     22.81 o
  -4   0   4     8322.85    12302.54    120.37 o
  -3   0   4      382.84      411.17      4.57 o
  -2   0   4      721.70      747.75     12.04 o
  -1   0   4     1676.14     1781.89     14.79 o
   0   0   4     1631.45     1619.21     12.60 o
   1   0   4       88.15       30.23      0.72 o
   2   0   4        5.87       14.96      0.54 o
   3   0   4     1672.00     1820.55     13.78 o
   4   0   4     1890.44     2012.25     15.46 o
   5   0   4      839.60      804.20      8.23 o
   6   0   4      218.65      202.44      2.68 o
   7   0   4      144.07      135.83      2.40 o
   8   0   4       37.72       45.69      1.93 o
   9   0   4      263.55      284.84      5.43 o
  10   0   4       53.46       59.05      3.48 o
  11   0   4       15.32       15.65      2.74 o
 -12   1   4      171.25      186.76      5.66 o
 -11   1   4       82.54       78.04      4.60 o
 -10   1   4       52.84       55.93      3.26 o
  -9   1   4        3.58        3.10      1.27 o
  -8   1   4     1913.59     1832.27     21.97 o
  -7   1   4       14.11        2.66      0.81 o
  -6   1   4      476.06      577.86      5.83 o
  -5   1   4      779.95      764.36      7.65 o
  -4   1   4     2952.98     3240.72     28.09 o
  -3   1   4      434.43      188.42      2.32 o
  -2   1   4      971.58     1153.72     10.30 o
  -1   1   4      466.46      544.80      4.76 o
   0   1   4      646.88      408.13      4.91 o
   1   1   4     2697.91     2731.06     22.26 o
   2   1   4      372.15      209.76      2.32 o
   3   1   4       31.18       47.66      1.12 o
   4   1   4      256.34      229.61      2.50 o
   5   1   4     3751.46     4243.07     32.17 o
   6   1   4        5.04        4.47      0.80 o
   7   1   4      217.58      187.82      3.27 o
   8   1   4        9.56        7.63      1.56 o
   9   1   4      458.24      456.40      8.68 o
  10   1   4       88.82      105.52      4.52 o
 -12   2   4       73.87       77.53      4.23 o
 -11   2   4       27.62       17.28      2.33 o
 -10   2   4      142.59      149.36      4.82 o
  -9   2   4      892.01      943.22     13.00 o
  -8   2   4      140.02      130.54      3.39 o
  -7   2   4      481.38      445.65      5.39 o
  -6   2   4      107.85      285.31      3.51 o
  -5   2   4      196.63      339.78      4.53 o
  -4   2   4       40.73       24.66      0.85 o
  -3   2   4     1211.72     1151.04      9.59 o
  -2   2   4     1200.70     2942.77     22.11 o
  -1   2   4     2024.46     2293.49     18.30 o
   0   2   4       71.03      100.90      1.56 o
   1   2   4      352.84      269.48      2.85 o
   2   2   4       14.04       15.32      0.59 o
   3   2   4     1981.14     1944.88     15.63 o
   4   2   4      639.42      608.77      5.75 o
   5   2   4        9.01        4.08      0.85 o
   6   2   4     1243.40     1270.51     14.94 o
   7   2   4      643.63      590.07      9.05 o
   8   2   4      112.29      115.96      3.54 o
   9   2   4       39.93       39.57      3.40 o
  10   2   4      571.42      591.41     15.71 o
 -12   3   4        0.11        2.35      2.18 o
 -11   3   4        7.11        0.35      1.86 o
 -10   3   4      121.27      129.92      3.86 o
  -9   3   4     3355.41     3711.75     38.78 o
  -8   3   4        8.14        7.21      1.22 o
  -7   3   4      169.08      159.85      2.96 o
  -6   3   4     1391.72     1304.37     12.71 o
  -5   3   4     9179.31    12735.14    107.51 o
  -4   3   4       57.39       24.13      0.99 o
  -3   3   4      277.92      308.94      3.38 o
  -2   3   4     1711.88     1794.64     13.73 o
  -1   3   4      629.16      405.31      4.31 o
   0   3   4     4178.03     5520.45     43.65 o
   1   3   4      208.43      260.30      3.99 o
   2   3   4     1144.32     1269.65     11.24 o
   3   3   4     1676.04     1823.37     16.63 o
   4   3   4     3420.54     3569.05     36.54 o
   5   3   4       57.95       48.25      2.98 o
   6   3   4        7.84       -0.08      1.70 o
   7   3   4      227.48      230.93      4.85 o
   8   3   4      456.28      485.43      8.90 o
   9   3   4      161.20      176.04      8.17 o
 -12   4   4       27.38        9.27      2.97 o
 -11   4   4       23.97       16.55      2.04 o
 -10   4   4       15.00       12.44      1.62 o
  -9   4   4      712.20      715.67      9.46 o
  -8   4   4      205.30      201.01      3.45 o
  -7   4   4       62.79       51.89      1.94 o
  -6   4   4        3.90       14.97      1.09 o
  -5   4   4     1315.54     1349.66     12.04 o
  -4   4   4     2033.96     2200.31     18.42 o
  -3   4   4      110.07       71.64      1.47 o
  -2   4   4        0.24        0.01      0.46 o
  -1   4   4       13.51       42.49      3.31 o
   0   4   4     3531.88     3844.51     32.44 o
   1   4   4      316.48      216.40      2.65 o
   2   4   4      149.55      127.05      2.55 o
   3   4   4        2.79       -1.19      1.19 o
   4   4   4     2001.09     1991.48     20.59 o
   5   4   4      752.34      673.06      8.38 o
   6   4   4      246.00      231.65      4.55 o
   7   4   4        5.16        5.19      1.37 o
   8   4   4      188.59      217.02      9.81 o
   9   4   4       24.09       33.10      4.57 o
 -12   5   4       31.79        8.62      2.55 o
 -11   5   4       13.01        4.01      1.89 o
 -10   5   4       44.15       36.72      3.06 o
  -9   5   4       68.83       63.46      2.63 o
  -8   5   4      146.59      118.37      3.54 o
  -7   5   4       98.32       75.16      2.93 o
  -6   5   4      250.71      229.92      4.28 o
  -5   5   4       14.51        7.15      0.80 o
  -4   5   4      111.75       77.99      2.03 o
  -3   5   4      529.04      471.05      6.13 o
  -2   5   4     1185.42     1284.94     11.35 o
  -1   5   4       91.24      111.31      1.72 o
   0   5   4       27.94       69.54      2.47 o
   1   5   4      172.87      119.90      2.97 o
   2   5   4      542.25      434.28     13.96 o
   3   5   4       35.39       45.50      1.88 o
   4   5   4        0.56       -0.82      1.28 o
   5   5   4        2.31        0.48      1.25 o
   6   5   4       12.25        9.76      1.43 o
   7   5   4      417.04      381.95      7.93 o
   8   5   4       19.37        9.13      2.28 o
 -12   6   4        1.92       -0.36      2.89 o
 -11   6   4       54.78       87.09      4.13 o
 -10   6   4      858.76      869.22     12.12 o
  -9   6   4       11.44        9.09      2.59 o
  -8   6   4       18.73       17.33      1.68 o
  -7   6   4      385.75      413.98      5.93 o
  -6   6   4     1886.46     2109.84     22.60 o
  -5   6   4       52.11       38.39      1.71 o
  -4   6   4       74.59       89.95      2.84 o
  -3   6   4       11.59        2.96      0.66 o
  -2   6   4       19.55      100.38      2.27 o
  -1   6   4      605.18      620.13     11.17 o
   0   6   4       83.27       75.26      2.40 o
   1   6   4      115.55      102.51      3.54 o
   2   6   4      515.06      764.87      8.77 o
   3   6   4     4678.91     4906.67     55.79 o
   4   6   4      347.84      321.57      5.74 o
   5   6   4       39.56       32.14      2.49 o
   6   6   4        5.13        4.33      1.39 o
   7   6   4     1590.90     1619.81     33.12 o
 -11   7   4       14.66       14.69      2.95 o
 -10   7   4      104.87      119.95      4.01 o
  -9   7   4       52.70       62.13      2.78 o
  -8   7   4       49.85       41.52      2.28 o
  -7   7   4        3.86        2.03      1.31 o
  -6   7   4      319.61      331.07      7.49 o
  -5   7   4       87.73       69.97      2.43 o
  -4   7   4        4.43        0.20      1.14 o
  -3   7   4       99.92      113.93      3.45 o
  -2   7   4       90.44       69.46      2.03 o
  -1   7   4      345.23      355.68      7.39 o
   0   7   4       83.63       92.39      4.07 o
   1   7   4       78.55       68.73      3.40 o
   2   7   4        0.86        2.03      1.34 o
   3   7   4     1087.94     1077.98     15.81 o
   4   7   4      538.16      527.70      9.21 o
   5   7   4      299.72      280.26      8.15 o
   6   7   4       43.50       35.75      3.80 o
 -11   8   4       10.66        6.85      2.14 o
 -10   8   4        0.21       -0.44      2.58 o
  -9   8   4       14.93       17.51      2.22 o
  -8   8   4        5.88        5.01      2.68 o
  -7   8   4      339.72      334.53      8.34 o
  -6   8   4       35.16       28.15      2.07 o
  -5   8   4      351.82      369.11      6.77 o
  -4   8   4      200.22      206.69      9.58 o
  -3   8   4      567.04      599.68      8.24 o
  -2   8   4      448.55      443.53      9.26 o
  -1   8   4        1.21       -0.44      2.34 o
   0   8   4      517.42      505.89      8.67 o
   1   8   4      502.53      512.32      8.54 o
   2   8   4       97.12       94.21      3.80 o
   3   8   4       42.88       46.12      2.74 o
   4   8   4       97.66      104.53      3.89 o
   5   8   4      254.87      271.10      9.87 o
 -10   9   4      156.86      152.04      5.53 o
  -9   9   4        0.32       -2.34      2.34 o
  -8   9   4      410.89      415.98      7.32 o
  -7   9   4      432.32      477.08      7.98 o
  -6   9   4      848.43      823.98     22.84 o
  -5   9   4        0.50        2.35      1.93 o
  -4   9   4        8.43        7.46      2.94 o
  -3   9   4      336.05      180.66     11.21 o
  -2   9   4      684.28      664.16     50.84 o
  -1   9   4        5.29        6.21      1.98 o
   0   9   4      289.94      282.87      7.05 o
   1   9   4       55.46       66.38      4.63 o
   2   9   4      423.00      431.55      9.82 o
   3   9   4       41.74       45.50      3.12 o
   4   9   4       37.20       47.26      5.14 o
  -9  10   4       52.07       49.95      3.22 o
  -8  10   4        6.69        2.17      3.55 o
  -7  10   4       88.29       78.13      5.43 o
  -6  10   4      125.41      139.03     12.52 o
  -5  10   4        9.53        5.18      2.34 o
  -4  10   4       11.49       15.87      2.98 o
  -3  10   4       11.69        6.73      2.34 o
  -2  10   4        2.01        2.79      1.59 o
  -1  10   4       68.19       40.08      3.92 o
   0  10   4      135.63      136.39      5.79 o
   1  10   4        0.37       -1.52      2.25 o
   2  10   4      107.90      107.40      5.47 o
   3  10   4       94.70      113.01     19.41 o
  -8  11   4        5.05        1.55      4.38 o
  -7  11   4        2.15        6.03      4.94 o
  -6  11   4       29.08       30.97      3.72 o
  -5  11   4        8.88       18.78      4.24 o
  -4  11   4       35.80       40.91     11.99 o
  -3  11   4       66.83       55.21      8.45 o
  -2  11   4       34.05       33.28      3.99 o
  -1  11   4        6.84       14.65      3.99 o
   0  11   4       14.88       30.73      5.47 o
   3 -14   5       16.59        7.86      4.17 o
   4 -14   5       13.98       25.64      8.76 o
  -1 -13   5        1.53       -1.25      2.70 o
   0 -13   5       69.19       56.88      4.85 o
   1 -13   5       32.20       11.53      3.64 o
   2 -13   5       13.67       23.07      4.23 o
   3 -13   5      106.83      108.17      7.20 o
   4 -13   5        0.49        0.23      2.54 o
   5 -13   5       26.81       15.21      6.43 o
   6 -13   5       31.78       37.64      2.98 o
   7 -13   5       44.37       49.75      4.97 o
  -3 -12   5       81.37       63.49      9.13 o
  -2 -12   5       84.50       97.73      4.82 o
  -1 -12   5      181.05      186.57      7.47 o
   0 -12   5      197.45      206.70      9.94 o
   1 -12   5        7.97        9.70      2.80 o
   2 -12   5       27.72       31.15      4.00 o
   3 -12   5      129.83      133.59     11.53 o
   4 -12   5      224.81      257.36      7.02 o
   5 -12   5       55.72       60.56      4.03 o
   6 -12   5       12.33       13.21      2.66 o
   7 -12   5        2.15        0.88      4.36 o
   8 -12   5      112.18      117.86      8.73 o
   9 -12   5       26.31       34.05      5.52 o
  -5 -11   5       96.04       98.84      9.70 o
  -4 -11   5      162.09      169.06     16.55 o
  -3 -11   5       51.27       50.93      3.62 o
  -2 -11   5      198.47      196.49      6.02 o
  -1 -11   5      236.90      247.64      6.83 o
   0 -11   5      328.93      349.84      8.24 o
   1 -11   5        3.48       -0.51      3.08 o
   2 -11   5       31.39       30.27      2.63 o
   3 -11   5      138.03      133.26      4.64 o
   4 -11   5      267.06      272.59      6.38 o
   5 -11   5       50.37       63.06      4.12 o
   6 -11   5       20.25       28.15      2.39 o
   7 -11   5        2.45        1.54      2.38 o
   8 -11   5       95.65       95.81      5.35 o
   9 -11   5       44.86       49.41      4.12 o
  10 -11   5        2.29       13.00      4.84 o
  -6 -10   5        1.13       -1.85      2.94 o
  -5 -10   5       15.34       20.06      5.48 o
  -4 -10   5       94.58      102.42      4.53 o
  -3 -10   5      239.02      253.68      8.07 o
  -2 -10   5        1.77       -0.68      1.70 o
  -1 -10   5        3.34        5.22      2.07 o
   0 -10   5       25.18       22.36      2.17 o
   1 -10   5      350.91      363.46      6.70 o
   2 -10   5      154.53      149.11      3.29 o
   3 -10   5      110.32      107.46      3.53 o
   4 -10   5       49.48       54.71      3.14 o
   5 -10   5      159.05      160.11      4.30 o
   6 -10   5       60.64       71.92      3.13 o
   7 -10   5        8.80        7.23      2.32 o
   8 -10   5       48.66       30.30      2.61 o
   9 -10   5       16.41       16.90      2.07 o
  10 -10   5        0.75        6.72      3.46 o
  -7  -9   5      376.63      393.90     16.67 o
  -6  -9   5      266.34      298.76     13.93 o
  -5  -9   5      147.65      152.05      5.55 o
  -4  -9   5      146.64      136.39      4.43 o
  -3  -9   5      464.08      483.84      9.20 o
  -2  -9   5      816.55      864.08     14.96 o
  -1  -9   5      145.43      141.98      4.60 o
   0  -9   5      162.76      177.56      4.22 o
   1  -9   5      270.14      292.43      8.38 o
   2  -9   5      204.21      229.12      4.81 o
   3  -9   5      693.52      708.20      9.75 o
   4  -9   5      321.32      333.71      7.75 o
   5  -9   5      121.68      125.35      2.92 o
   6  -9   5       28.50       18.42      1.88 o
   7  -9   5       34.11       21.49      2.08 o
   8  -9   5       19.17       23.06      1.92 o
   9  -9   5        5.81        5.62      1.92 o
  10  -9   5       25.73       16.32      2.17 o
  11  -9   5        4.65        6.33      4.00 o
  -8  -8   5       19.90       11.13      2.94 o
  -7  -8   5        5.59        8.56      4.04 o
  -6  -8   5      360.31      320.26      9.10 o
  -5  -8   5       51.38       58.01      3.44 o
  -4  -8   5       10.96       13.64      1.94 o
  -3  -8   5      466.81      562.59      9.89 o
  -2  -8   5      333.66      323.54      7.14 o
  -1  -8   5      278.49      261.75      5.66 o
   0  -8   5      144.85      262.22      3.61 o
   1  -8   5       94.88      158.60      2.82 o
   2  -8   5      129.89      123.90      2.24 o
   3  -8   5      443.03      470.48      5.42 o
   4  -8   5      113.60      203.02      8.34 o
   5  -8   5     1288.56     1371.85     15.51 o
   6  -8   5       26.03       21.37      2.11 o
   7  -8   5      150.26      131.20      5.94 o
   8  -8   5       98.55       83.08      3.29 o
   9  -8   5      254.80      273.69     12.99 o
  10  -8   5       13.05       17.80      2.80 o
  11  -8   5       32.96       29.75      2.69 o
  -9  -7   5       32.08       55.45      4.84 o
  -8  -7   5       40.35       57.74      4.64 o
  -7  -7   5      225.28      204.69      7.29 o
  -6  -7   5       38.59       29.25      2.48 o
  -5  -7   5      137.68      156.37      4.35 o
  -4  -7   5      241.64      204.02      5.50 o
  -3  -7   5       11.39       27.92      2.00 o
  -2  -7   5      224.56      226.52      4.26 o
  -1  -7   5      353.12      466.28      5.72 o
   0  -7   5      865.08      850.64      7.61 o
   1  -7   5      374.89      265.54      3.75 o
   2  -7   5     1660.67     1913.84     17.63 o
   3  -7   5       69.61      103.08      2.82 o
   4  -7   5      704.70      719.15      8.56 o
   5  -7   5      539.65      535.89      7.27 o
   6  -7   5      330.26      313.06      5.26 o
   7  -7   5       50.52       32.17      1.90 o
   8  -7   5       75.02       73.11      5.77 o
   9  -7   5       62.69       77.12      3.79 o
  10  -7   5        1.75        1.37      2.48 o
  11  -7   5        8.91       16.58      2.42 o
  -9  -6   5       35.46       36.40      4.84 o
  -8  -6   5      288.91      317.87      7.06 o
  -7  -6   5      184.26      176.40      5.75 o
  -6  -6   5      657.86      665.34     11.81 o
  -5  -6   5        0.24       -0.96      1.44 o
  -4  -6   5     2688.49     2988.65     36.47 o
  -3  -6   5      265.35      215.19      4.96 o
  -2  -6   5     1321.06     1354.55     15.40 o
  -1  -6   5      117.70       84.31      2.11 o
   0  -6   5        9.92        5.92      0.54 o
   1  -6   5      890.34      911.16      8.41 o
   2  -6   5     3088.41     3523.91     30.14 o
   3  -6   5     3175.72     3719.78     51.41 o
   4  -6   5     1589.40     1818.54     18.96 o
   5  -6   5      162.74      139.56      3.74 o
   6  -6   5      806.80      739.30      9.98 o
   7  -6   5      476.00      404.51      7.54 o
   8  -6   5       62.55       68.56      2.29 o
   9  -6   5        1.03       -0.58      2.14 o
  10  -6   5       18.18       11.05      2.54 o
  11  -6   5      125.72      149.80      6.79 o
 -10  -5   5      103.03      121.00     12.56 o
  -9  -5   5      152.50      153.70      6.34 o
  -8  -5   5       82.19       83.32      4.29 o
  -7  -5   5      189.19      174.86      4.43 o
  -6  -5   5      456.79      431.02      9.09 o
  -5  -5   5      339.03      287.98      4.76 o
  -4  -5   5       25.18       18.18      1.32 o
  -3  -5   5        1.82        3.59      1.15 o
  -2  -5   5     3194.88     3402.33     34.18 o
  -1  -5   5      265.56      119.85      2.48 o
   0  -5   5      398.87      848.14      6.74 o
   1  -5   5       41.42       53.10      1.20 o
   2  -5   5     3177.69     3562.13     28.66 o
   3  -5   5      368.02      208.26      3.17 o
   4  -5   5       24.44       59.02      1.36 o
   5  -5   5        1.71       13.09      1.49 o
   6  -5   5       23.92       22.52      1.01 o
   7  -5   5        3.05        2.71      0.77 o
   8  -5   5      258.12      261.25      4.91 o
   9  -5   5        3.83        6.97      1.34 o
  10  -5   5       30.50       27.40      2.73 o
  11  -5   5      160.37      152.44      6.30 o
  12  -5   5        2.24       13.70      3.42 o
 -10  -4   5       64.98       49.98      5.65 o
  -9  -4   5      640.04      606.92     12.87 o
  -8  -4   5      594.00      615.01     10.45 o
  -7  -4   5     1196.87     1204.49     15.15 o
  -6  -4   5        6.87       19.47      1.61 o
  -5  -4   5      538.88      495.90      7.45 o
  -4  -4   5       16.06        3.31      0.49 o
  -3  -4   5      182.11      109.60      2.31 o
  -2  -4   5        7.71        3.39      0.52 o
  -1  -4   5       16.35        6.81      0.83 o
   0  -4   5      200.39      647.82      5.75 o
   1  -4   5     1338.56     1241.58      9.24 o
   2  -4   5      436.84      411.64      4.12 o
   3  -4   5      503.89      513.04      5.22 o
   4  -4   5     1085.23     1002.05      8.47 o
   5  -4   5     1932.57     1840.51     21.36 o
   6  -4   5       87.88       62.62      2.48 o
   7  -4   5       59.70       59.34      2.12 o
   8  -4   5      255.18      224.22      4.11 o
   9  -4   5       51.27       53.30      3.78 o
  10  -4   5      106.79      117.20      7.35 o
 -11  -3   5      547.29      589.37     18.15 o
 -10  -3   5      339.20      359.05     12.91 o
  -9  -3   5        2.47        0.98      1.66 o
  -8  -3   5      701.97      699.53     11.12 o
  -7  -3   5     2563.36     2656.15     30.04 o
  -6  -3   5     2349.14     2988.27     28.05 o
  -5  -3   5       50.45       37.61      1.41 o
  -4  -3   5      505.81      458.76      5.50 o
  -3  -3   5     1198.50     1132.83     11.59 o
  -2  -3   5        5.01       73.33      1.76 o
  -1  -3   5     1576.53     2480.95     18.46 o
   0  -3   5      300.37      217.33      2.25 o
   1  -3   5     2047.84     2188.19     14.22 o
   2  -3   5    10060.74    13258.93    102.12 o
   3  -3   5     1432.57     1821.97     18.00 o
   4  -3   5       67.65       61.63      1.63 o
   5  -3   5      847.26      841.88     12.35 o
   6  -3   5     3590.45     3795.31     34.17 o
   7  -3   5      952.61      917.37      9.63 o
   8  -3   5        8.23        7.18      1.39 o
   9  -3   5       53.38       52.46      2.21 o
  10  -3   5      593.84      577.51     10.90 o
  11  -3   5      245.26      245.76      9.70 o
 -11  -2   5      649.61      635.97     21.66 o
 -10  -2   5       19.88       19.76      2.76 o
  -9  -2   5      209.26      214.68      5.94 o
  -8  -2   5        1.32       -0.18      0.88 o
  -7  -2   5     2049.77     1955.68     23.03 o
  -6  -2   5      324.10      305.79      3.46 o
  -5  -2   5      424.07      410.49      4.79 o
  -4  -2   5      790.23      887.66     10.24 o
  -3  -2   5      259.56      192.68      2.65 o
  -2  -2   5     1511.08     1283.47     13.72 o
  -1  -2   5      644.85      493.28      4.07 o
   0  -2   5       33.08       56.97      0.79 o
   1  -2   5      704.94      796.74      5.55 o
   2  -2   5     8160.59    10410.71    157.02 o
   3  -2   5      793.30      635.11      6.35 o
   4  -2   5      888.62     1040.67      9.28 o
   5  -2   5       83.93       87.34      1.53 o
   6  -2   5     1955.01     2025.81     19.15 o
   7  -2   5        6.96        1.97      0.78 o
   8  -2   5      478.84      481.13      5.99 o
   9  -2   5        1.51        0.53      1.10 o
  10  -2   5      131.12      135.27      3.67 o
  11  -2   5       64.20       91.32      7.99 o
 -11  -1   5       82.35       69.88      4.36 o
 -10  -1   5       66.21       71.09      3.35 o
  -9  -1   5     1367.21     1362.66     19.22 o
  -8  -1   5     1770.31     1854.89     24.15 o
  -7  -1   5      883.24      997.28     10.81 o
  -6  -1   5      772.01      703.52      7.02 o
  -5  -1   5     1994.56     2039.74     17.25 o
  -4  -1   5     6578.36     8825.73     80.20 o
  -3  -1   5     1539.20     2133.49     32.23 o
  -2  -1   5      956.66      895.72      7.71 o
  -1  -1   5      620.90      406.24      3.79 o
   0  -1   5     5651.23     6994.22     61.98 o
   1  -1   5      237.62      230.69      2.07 o
   2  -1   5      701.06      850.40      7.24 o
   3  -1   5     2002.31     2168.76     16.71 o
   4  -1   5     1519.66     1218.59     10.11 o
   5  -1   5      882.40      896.62      7.44 o
   6  -1   5       47.18       49.13      1.56 o
   7  -1   5      753.96      725.01      7.63 o
   8  -1   5        3.78        0.33      1.08 o
   9  -1   5      221.34      236.44      4.02 o
  10  -1   5       73.54       78.66      2.87 o
  11  -1   5      114.71      104.49      4.52 o
 -12   0   5      716.76      705.07     20.57 o
 -11   0   5       79.65       67.88      4.38 o
 -10   0   5       64.66       64.66      3.28 o
  -9   0   5     1620.88     1528.96     20.84 o
  -8   0   5     3947.02     4314.58     46.28 o
  -7   0   5      149.95      218.70      3.86 o
  -6   0   5       26.19       26.89      0.95 o
  -5   0   5     1219.96     1280.99     13.13 o
  -4   0   5     3421.98     4444.87     41.64 o
  -3   0   5      705.92     1931.34     20.24 o
  -2   0   5       99.46       84.67      1.42 o
  -1   0   5        1.69        6.29      0.43 o
   0   0   5     1051.93      855.75      9.29 o
   1   0   5    12496.56    16480.47    131.30 o
   2   0   5      234.22      181.92      2.64 o
   3   0   5       44.42       41.96      0.88 o
   4   0   5      709.56      660.13      5.60 o
   5   0   5     4518.41     5022.32     37.30 o
   6   0   5      664.95      622.67      7.17 o
   7   0   5        2.05       -0.38      1.19 o
   8   0   5      101.04       88.11      2.49 o
   9   0   5      560.29      594.58      7.53 o
  10   0   5      232.51      252.33      6.29 o
  11   0   5        2.30        3.91      3.42 o
 -12   1   5       65.27       90.96      4.72 o
 -11   1   5       84.86       84.94      4.61 o
 -10   1   5       90.00       89.91      3.69 o
  -9   1   5       78.01       92.27      3.02 o
  -8   1   5     1286.89     1366.85     17.25 o
  -7   1   5      553.67      496.75      5.32 o
  -6   1   5        6.26       40.44      1.58 o
  -5   1   5      750.82      965.42      8.93 o
  -4   1   5     2347.56     2918.04     23.80 o
  -3   1   5      577.68      381.19      4.15 o
  -2   1   5      865.54     2385.65     22.44 o
  -1   1   5      540.53      531.03      5.17 o
   0   1   5       76.07       61.52      1.39 o
   1   1   5     2716.57     2845.50     23.06 o
   2   1   5      203.13       80.01      1.47 o
   3   1   5      740.06      699.08      6.49 o
   4   1   5        6.61       10.37      0.64 o
   5   1   5      611.07      577.21      5.14 o
   6   1   5      232.54      190.85      4.03 o
   7   1   5       54.22       49.67      2.13 o
   8   1   5       25.23       24.80      1.52 o
   9   1   5       10.06       13.25      2.80 o
  10   1   5       91.60       94.64      5.02 o
 -12   2   5       39.90       41.96      2.94 o
 -11   2   5      230.39      219.97      6.70 o
 -10   2   5      744.40      777.61     11.22 o
  -9   2   5      852.91      939.96     11.70 o
  -8   2   5       27.64       23.98      1.41 o
  -7   2   5      506.65      496.77      6.35 o
  -6   2   5     1092.43     1191.80     12.41 o
  -5   2   5     1898.86     2200.70     18.21 o
  -4   2   5      288.23      345.60      3.95 o
  -3   2   5       87.35       79.21      1.35 o
  -2   2   5      526.93      383.59      3.60 o
  -1   2   5      533.05      284.18      3.41 o
   0   2   5        5.64       32.62      1.42 o
   1   2   5      361.75      461.95      4.30 o
   2   2   5     1344.37     1404.49     12.21 o
   3   2   5      890.81      763.78      6.77 o
   4   2   5      691.48      655.08      6.76 o
   5   2   5      347.63      340.84      5.02 o
   6   2   5      245.48      218.03      4.17 o
   7   2   5      393.37      352.77      5.63 o
   8   2   5     1097.20     1065.05     16.24 o
   9   2   5        6.20       15.37      2.14 o
  10   2   5        0.12        2.12      2.85 o
 -12   3   5       15.95        8.40      2.72 o
 -11   3   5        8.42        7.89      2.07 o
 -10   3   5      192.84      219.47      6.56 o
  -9   3   5     1472.06     1507.99     18.52 o
  -8   3   5      260.83      261.97      4.17 o
  -7   3   5       43.16       38.50      1.84 o
  -6   3   5      648.92      693.81      7.77 o
  -5   3   5     2098.05     2136.66     20.54 o
  -4   3   5     1294.62     1257.02     11.21 o
  -3   3   5      786.80      842.85      7.47 o
  -2   3   5        0.72        1.85      0.64 o
  -1   3   5     1391.96     1290.92     11.10 o
   0   3   5    15094.25    21077.82    289.06 o
   1   3   5      845.07      749.01      7.45 o
   2   3   5       16.79       24.73      0.95 o
   3   3   5      382.43      362.24      4.81 o
   4   3   5    14790.51    17269.37    267.14 o
   5   3   5       83.63      112.04      3.02 o
   6   3   5        9.99        9.74      1.16 o
   7   3   5       45.27       45.45      2.13 o
   8   3   5      821.69      888.11     15.08 o
   9   3   5       10.01       -2.45      6.85 o
 -12   4   5       55.96       66.37      4.35 o
 -11   4   5      277.68      293.61      5.89 o
 -10   4   5       20.50       23.44      2.49 o
  -9   4   5      266.65      261.39      4.51 o
  -8   4   5      319.45      313.71      5.11 o
  -7   4   5      538.27      535.85      6.37 o
  -6   4   5       13.72        9.62      1.25 o
  -5   4   5      135.03      143.62      2.88 o
  -4   4   5      100.57       59.15      1.66 o
  -3   4   5      425.84      276.37      2.99 o
  -2   4   5      631.62      622.96      6.18 o
  -1   4   5      233.11      266.29      3.11 o
   0   4   5       88.04       69.37      1.58 o
   1   4   5      843.96      705.31      7.88 o
   2   4   5      939.56      800.35      8.80 o
   3   4   5     1033.28     1027.78     11.91 o
   4   4   5      179.09      155.31      3.03 o
   5   4   5       84.45       74.83      2.27 o
   6   4   5      108.76      109.13      3.24 o
   7   4   5      110.62      134.67      3.85 o
   8   4   5        2.14        1.63      2.74 o
 -12   5   5        1.05        7.65      3.46 o
 -11   5   5      747.33      739.89     12.90 o
 -10   5   5      397.10      429.74      6.38 o
  -9   5   5       10.91        4.76      1.85 o
  -8   5   5      108.54      106.59      3.35 o
  -7   5   5     1075.59     1124.03     12.42 o
  -6   5   5     1489.49     1679.76     18.39 o
  -5   5   5      141.10      117.65      2.73 o
  -4   5   5       30.55       27.02      1.15 o
  -3   5   5       18.18        1.30      0.52 o
  -2   5   5      106.53       36.09      2.12 o
  -1   5   5      493.05      409.47      4.71 o
   0   5   5       55.64       70.53      1.72 o
   1   5   5      143.69      111.59      3.53 o
   2   5   5       36.31       62.34      2.36 o
   3   5   5       65.34       49.41      3.03 o
   4   5   5      209.75      192.12      4.13 o
   5   5   5       27.54       34.86      1.83 o
   6   5   5       10.85        8.97      1.25 o
   7   5   5       15.81       21.48      2.59 o
   8   5   5      527.90      509.78     13.44 o
 -11   6   5       73.17       70.31      4.83 o
 -10   6   5       73.01       89.48      4.70 o
  -9   6   5      550.39      547.69      6.93 o
  -8   6   5       44.72       34.65      2.25 o
  -7   6   5       57.96       58.01      2.61 o
  -6   6   5      232.85      233.33      4.70 o
  -5   6   5      695.28      620.64      7.69 o
  -4   6   5       34.67       45.51      1.52 o
  -3   6   5       55.02       51.11      2.17 o
  -2   6   5      460.10      444.86      6.62 o
  -1   6   5      501.71      459.01      7.11 o
   0   6   5      139.47      114.82      3.47 o
   1   6   5      607.67      578.02      7.34 o
   2   6   5     1585.55     1651.36     18.75 o
   3   6   5     1373.01     1330.98     14.76 o
   4   6   5      547.51      539.70      8.03 o
   5   6   5      170.91      194.92      4.94 o
   6   6   5      141.62      124.77      4.66 o
   7   6   5      575.86      611.73     20.55 o
 -11   7   5        2.24       -1.58      2.00 o
 -10   7   5       64.06       69.64      4.29 o
  -9   7   5       82.13       83.45      3.57 o
  -8   7   5       13.82       19.68      2.08 o
  -7   7   5       35.92       36.21      2.15 o
  -6   7   5       26.70       23.75      1.63 o
  -5   7   5       20.72       13.85      2.75 o
  -4   7   5        5.94        1.54      1.27 o
  -3   7   5      949.55      970.70     22.38 o
  -2   7   5      141.09      136.62      4.61 o
  -1   7   5       67.67       55.61      3.13 o
   0   7   5      638.23      598.53     13.52 o
   1   7   5     2171.25     2198.62     23.64 o
   2   7   5      103.38      102.68      3.35 o
   3   7   5        3.08        0.83      1.33 o
   4   7   5      417.70      445.63      7.99 o
   5   7   5      195.28      225.44      7.63 o
   6   7   5      137.44      153.76      7.39 o
 -10   8   5      175.53      143.50      5.79 o
  -9   8   5       12.33        8.27      1.94 o
  -8   8   5      709.38      732.95     13.53 o
  -7   8   5       64.37       66.43      3.03 o
  -6   8   5      743.22      786.95     10.21 o
  -5   8   5        4.83        2.97      2.81 o
  -4   8   5        7.91        1.34      1.38 o
  -3   8   5      333.72      357.51      6.25 o
  -2   8   5      630.63      660.88     15.60 o
  -1   8   5       92.70       87.74      5.27 o
   0   8   5      183.99      196.30      5.55 o
   1   8   5      132.51      137.19      4.32 o
   2   8   5      811.81      766.16     12.52 o
   3   8   5      114.80      124.59      4.43 o
   4   8   5       71.48       78.68      4.86 o
   5   8   5        5.78        2.61      2.74 o
 -10   9   5      216.44      216.59      8.36 o
  -9   9   5       64.64       62.53      4.36 o
  -8   9   5        2.80        1.85      1.80 o
  -7   9   5       20.27       23.44      2.43 o
  -6   9   5      789.04      797.62     18.25 o
  -5   9   5       54.22       58.21      4.76 o
  -4   9   5       32.16       27.52      3.92 o
  -3   9   5        1.44       -1.01      2.85 o
  -2   9   5      252.08      261.49     16.12 o
  -1   9   5      107.76      119.33      5.22 o
   0   9   5       10.26        4.21      1.78 o
   1   9   5      111.90      108.27      5.21 o
   2   9   5       92.46      100.93      5.93 o
   3   9   5      241.66      252.22      7.41 o
  -9  10   5      222.72      233.60     14.27 o
  -8  10   5       28.47       28.97      3.07 o
  -7  10   5      137.87      118.91      5.87 o
  -6  10   5       93.17       70.14      4.27 o
  -5  10   5       56.24       73.06      6.85 o
  -4  10   5       11.90       24.43      3.25 o
  -3  10   5        0.48        3.91      5.48 o
  -2  10   5       97.54       82.36      4.18 o
  -1  10   5       78.35       85.11      5.57 o
   0  10   5      205.99      210.19      6.90 o
   1  10   5      120.15      124.62      4.76 o
   2  10   5        3.92        1.03      2.39 o
  -7  11   5      109.99       93.67     12.93 o
  -6  11   5        6.63        5.56      8.56 o
  -5  11   5        1.60        6.56      3.25 o
  -4  11   5        8.15       18.14      5.71 o
  -3  11   5      185.36      211.68     17.12 o
  -2  11   5      119.92      124.22      7.24 o
  -1  11   5       90.56       55.10      4.38 o
   2 -14   6       14.34       15.98      4.57 o
   3 -14   6       71.41       59.30      5.63 o
   4 -14   6       10.21       26.30      9.87 o
  -1 -13   6        0.67       -0.27      2.70 o
   0 -13   6       52.56       64.22     12.45 o
   1 -13   6       28.66       24.44      4.28 o
   2 -13   6        0.35       -1.60      2.90 o
   3 -13   6        7.06       16.68      7.60 o
   4 -13   6       63.79       69.17      6.26 o
   5 -13   6       22.66       21.73      3.79 o
   6 -13   6       14.80       15.76      3.40 o
   7 -13   6        1.59        6.92      2.92 o
  -3 -12   6       31.17       19.81      3.94 o
  -2 -12   6        0.86       -1.40      2.55 o
  -1 -12   6        1.58        0.11      3.52 o
   0 -12   6       48.42       57.71      6.85 o
   1 -12   6      128.71      146.68      6.86 o
   2 -12   6        8.99        4.18      5.57 o
   3 -12   6        2.74        0.21      2.46 o
   4 -12   6      163.81      169.41      8.74 o
   5 -12   6       58.28       65.69      5.35 o
   6 -12   6        7.37        3.50      2.17 o
   7 -12   6        2.06        0.73      5.32 o
   8 -12   6      146.40      149.84      6.80 o
   9 -12   6      140.40      166.48     23.40 o
  -5 -11   6       16.87       14.68      5.48 o
  -4 -11   6       15.74       26.44      3.16 o
  -3 -11   6      274.12      295.45      7.60 o
  -2 -11   6        7.14        9.13      2.27 o
  -1 -11   6       95.50      111.48      4.82 o
   0 -11   6      154.98      150.96      9.89 o
   1 -11   6      178.27      191.66      8.04 o
   2 -11   6      378.99      398.41      9.71 o
   3 -11   6      304.51      334.06      5.98 o
   4 -11   6       29.64       25.74      2.71 o
   5 -11   6       40.68       46.10      3.23 o
   6 -11   6      486.89      497.89      9.38 o
   7 -11   6        4.16        2.06      2.08 o
   8 -11   6        0.10        3.28      3.41 o
   9 -11   6        2.96        6.95      3.30 o
  -6 -10   6      101.85      102.61     15.38 o
  -5 -10   6       24.68       24.57      3.32 o
  -4 -10   6      100.32       86.61      4.14 o
  -3 -10   6      119.03      104.29      4.43 o
  -2 -10   6        7.81        9.17      2.72 o
  -1 -10   6      597.76      658.97     11.23 o
   0 -10   6        2.17        0.28      1.68 o
   1 -10   6        1.66        1.34      1.79 o
   2 -10   6       31.26       30.98      2.28 o
   3 -10   6      576.50      598.41      8.66 o
   4 -10   6       32.48       28.93      2.11 o
   5 -10   6       31.93       35.51      2.40 o
   6 -10   6        1.07       -1.38      1.38 o
   7 -10   6       24.05       24.71      2.17 o
   8 -10   6       34.71       36.06      2.50 o
   9 -10   6        0.35        1.86      2.56 o
  10 -10   6        1.80       -1.55      2.61 o
  -7  -9   6       62.51       74.51      5.70 o
  -6  -9   6      126.18      124.29      6.83 o
  -5  -9   6      298.79      333.18      7.07 o
  -4  -9   6       42.80       37.66      2.69 o
  -3  -9   6      171.97      173.89      5.60 o
  -2  -9   6      104.89      119.63      5.01 o
  -1  -9   6      249.15      242.46      5.83 o
   0  -9   6      219.44      200.65      4.32 o
   1  -9   6        0.45       -0.86      0.86 o
   2  -9   6       37.79       22.58      1.29 o
   3  -9   6       67.79       68.67      2.59 o
   4  -9   6      338.45      307.10      6.60 o
   5  -9   6      229.12      234.17      5.14 o
   6  -9   6      286.47      305.24      6.29 o
   7  -9   6       47.34       43.76      3.27 o
   8  -9   6      101.84      110.00      3.59 o
   9  -9   6        1.00       -0.35      2.25 o
  10  -9   6        0.76        6.40      2.72 o
  11  -9   6       10.61       13.19      3.26 o
  -8  -8   6      186.49      207.59      9.70 o
  -7  -8   6        1.26        4.08      2.68 o
  -6  -8   6       66.35       61.18      3.42 o
  -5  -8   6      266.98      281.57      6.25 o
  -4  -8   6      254.37      232.51      6.33 o
  -3  -8   6        1.61       -1.39      1.39 o
  -2  -8   6        0.10       -0.68      1.19 o
  -1  -8   6     1040.76     1158.83     16.46 o
   0  -8   6        4.49        0.04      0.94 o
   1  -8   6      254.40      232.31      3.45 o
   2  -8   6      606.99      666.21      7.13 o
   3  -8   6      140.15      142.41      3.34 o
   4  -8   6        2.40        7.53      1.45 o
   5  -8   6      436.84      433.63      8.95 o
   6  -8   6      167.52      139.20      3.43 o
   7  -8   6       26.13       29.90      1.96 o
   8  -8   6       54.51       41.26      3.00 o
   9  -8   6      324.35      331.96      8.73 o
  10  -8   6        6.73        0.62      3.07 o
  11  -8   6      115.53      128.32      8.27 o
  -9  -7   6       82.59       65.64      6.83 o
  -8  -7   6      199.23      222.55      7.47 o
  -7  -7   6       22.76       34.95      2.38 o
  -6  -7   6      296.63      259.90      6.15 o
  -5  -7   6      629.89      634.57     11.77 o
  -4  -7   6       69.81       81.53      3.97 o
  -3  -7   6      240.48      209.52      5.81 o
  -2  -7   6     1018.07      974.13     12.70 o
  -1  -7   6      326.30      394.48      5.19 o
   0  -7   6       34.40       31.18      1.18 o
   1  -7   6     1084.37     1108.71      9.91 o
   2  -7   6     2903.89     3240.98     26.91 o
   3  -7   6     1683.84     1991.18     17.97 o
   4  -7   6        7.31       13.25      1.31 o
   5  -7   6      220.54      200.31      3.72 o
   6  -7   6      195.85      170.29      3.34 o
   7  -7   6      252.53      258.80      4.74 o
   8  -7   6       89.45       84.90      3.13 o
   9  -7   6        4.15        4.12      1.64 o
  10  -7   6        2.44       -0.56      2.59 o
  11  -7   6      244.57      249.56     21.42 o
  -9  -6   6      207.40      200.07      8.38 o
  -8  -6   6        2.97        5.71      1.44 o
  -7  -6   6      701.10      707.20     11.20 o
  -6  -6   6      407.02      353.73      7.44 o
  -5  -6   6      493.35      556.02      7.91 o
  -4  -6   6      221.94      251.32      7.25 o
  -3  -6   6       31.11       19.63      1.47 o
  -2  -6   6      745.59      703.58      9.18 o
  -1  -6   6      786.70      662.26      6.82 o
   0  -6   6       38.45       26.83      0.87 o
   1  -6   6     1627.30     2333.24     17.57 o
   2  -6   6      827.93      812.25      7.33 o
   3  -6   6     2113.88     2128.37     17.58 o
   4  -6   6       47.98      109.72      2.17 o
   5  -6   6       14.60       34.73      2.47 o
   6  -6   6      158.74      150.94      3.20 o
   7  -6   6      273.40      230.33      4.59 o
   8  -6   6       46.94       50.69      3.57 o
   9  -6   6      148.26      121.23      5.00 o
  10  -6   6       10.49        8.12      2.54 o
  11  -6   6       55.98       67.34      4.99 o
 -10  -5   6      931.97      934.23     25.83 o
  -9  -5   6       78.51       92.14      7.95 o
  -8  -5   6      333.31      338.72      8.48 o
  -7  -5   6        0.57       -0.61      1.16 o
  -6  -5   6     1247.63     1328.62     19.51 o
  -5  -5   6      499.28      494.50      8.37 o
  -4  -5   6      138.32       85.39      3.59 o
  -3  -5   6       22.05        7.10      0.70 o
  -2  -5   6      153.27      204.99      3.00 o
  -1  -5   6     2482.19     2621.52     20.07 o
   0  -5   6      162.75       87.22      1.37 o
   1  -5   6      368.45      362.93      3.70 o
   2  -5   6      202.92      384.32      3.91 o
   3  -5   6      140.19       76.72      2.31 o
   4  -5   6      110.83      275.71      3.04 o
   5  -5   6      126.67       94.53      1.84 o
   6  -5   6       32.42       55.66      2.48 o
   7  -5   6       23.09       20.70      1.31 o
   8  -5   6       83.76       78.47      3.23 o
   9  -5   6       63.94       74.08      3.34 o
  10  -5   6       40.18       36.53      4.64 o
  11  -5   6        3.70        1.47      2.74 o
 -10  -4   6       22.84       21.93      4.04 o
  -9  -4   6       10.86        6.85      3.23 o
  -8  -4   6      821.18      758.26     11.49 o
  -7  -4   6      109.13       97.01      3.09 o
  -6  -4   6        8.42        4.35      1.42 o
  -5  -4   6     1079.04     1095.39     13.33 o
  -4  -4   6      160.35      120.39      2.22 o
  -3  -4   6      134.84       41.51      1.28 o
  -2  -4   6        3.65       54.81      1.47 o
  -1  -4   6      629.41      825.11      7.20 o
   0  -4   6       49.38       14.77      0.52 o
   1  -4   6     2017.99     1948.69     15.87 o
   2  -4   6     5600.04     7731.17     61.34 o
   3  -4   6       58.69       50.81      1.73 o
   4  -4   6        0.92        3.20      0.61 o
   5  -4   6      391.29      266.41      3.43 o
   6  -4   6     2512.20     2842.27     37.36 o
   7  -4   6       54.88       48.71      1.96 o
   8  -4   6       18.60       24.03      1.93 o
   9  -4   6       20.94       21.98      1.96 o
  10  -4   6      468.98      521.24     12.91 o
  11  -4   6      135.18      136.98     10.27 o
 -11  -3   6      218.26      255.41     12.03 o
 -10  -3   6       47.50       43.76      3.43 o
  -9  -3   6      228.38      236.05      6.40 o
  -8  -3   6      180.96      172.89      5.56 o
  -7  -3   6        9.27        6.83      1.54 o
  -6  -3   6      768.68     1128.84     14.42 o
  -5  -3   6       41.41       17.70      1.70 o
  -4  -3   6       21.74       20.65      0.96 o
  -3  -3   6      224.59      109.76      2.02 o
  -2  -3   6        6.65      136.14      2.47 o
  -1  -3   6     2698.09     3358.19     23.68 o
   0  -3   6       71.82       98.68      1.40 o
   1  -3   6     1501.98     1702.28     12.68 o
   2  -3   6     5632.09     6963.24     49.98 o
   3  -3   6       22.17        8.04      0.81 o
   4  -3   6      137.00      106.54      2.53 o
   5  -3   6      100.29       91.15      2.23 o
   6  -3   6      888.66      861.35      8.89 o
   7  -3   6       13.71       32.71      1.68 o
   8  -3   6       34.37       49.41      2.35 o
   9  -3   6       45.28       43.64      2.33 o
  10  -3   6       89.98       92.40      4.30 o
  11  -3   6       69.74       81.06      5.65 o
 -11  -2   6      202.69      232.90      6.89 o
 -10  -2   6      357.42      336.03      8.45 o
  -9  -2   6      384.05      374.87      6.65 o
  -8  -2   6      218.26      219.36      5.41 o
  -7  -2   6     3374.95     3590.32     47.04 o
  -6  -2   6       56.38       30.36      1.10 o
  -5  -2   6      489.76      405.24      5.65 o
  -4  -2   6     1478.17     1594.03     15.44 o
  -3  -2   6     3367.88     5088.93     59.26 o
  -2  -2   6        9.92       85.88      1.41 o
  -1  -2   6     2363.67     2380.45     20.04 o
   0  -2   6     5063.36     6568.22     42.84 o
   1  -2   6      790.01     1039.55     10.14 o
   2  -2   6      667.44      778.77      9.06 o
   3  -2   6     1879.82     1896.86     17.75 o
   4  -2   6      519.28      365.98      3.90 o
   5  -2   6      768.98      737.52      6.97 o
   6  -2   6        0.02       -0.23      0.57 o
   7  -2   6       15.36        4.87      1.14 o
   8  -2   6       18.01       16.46      1.24 o
   9  -2   6      420.66      398.36      5.21 o
  10  -2   6       21.47       23.32      2.81 o
  11  -2   6        2.42        3.71      2.94 o
 -11  -1   6       81.05       76.02      5.38 o
 -10  -1   6       15.06       12.88      2.00 o
  -9  -1   6      238.47      262.96      5.88 o
  -8  -1   6      882.19      851.58     14.03 o
  -7  -1   6      438.01      418.27      6.39 o
  -6  -1   6       65.65       96.83      1.82 o
  -5  -1   6      277.60      218.17      2.96 o
  -4  -1   6     1634.62     1398.73     12.85 o
  -3  -1   6     1857.58     2108.83     19.39 o
  -2  -1   6        0.15        1.37      0.36 o
  -1  -1   6     1046.52     1128.28      8.66 o
   0  -1   6     5349.13     6611.16     51.13 o
   1  -1   6     7356.18     9643.51    102.14 o
   2  -1   6     3416.21     4716.39     38.96 o
   3  -1   6      633.13      688.93      6.42 o
   4  -1   6      970.63      853.70      7.11 o
   5  -1   6     3119.95     3389.15     27.52 o
   6  -1   6      973.65      930.38     10.26 o
   7  -1   6       13.25       18.91      1.53 o
   8  -1   6        2.88       -0.38      1.29 o
   9  -1   6      220.22      253.01      4.58 o
  10  -1   6       75.15       97.82      4.14 o
  11  -1   6      109.12      110.18      4.52 o
 -12   0   6      405.07      422.64     10.84 o
 -11   0   6      405.49      378.43      8.35 o
 -10   0   6      104.43      100.37      4.20 o
  -9   0   6       21.19       22.33      2.23 o
  -8   0   6     1367.83     1302.15     19.26 o
  -7   0   6       37.54       22.09      1.57 o
  -6   0   6        2.19       17.54      0.81 o
  -5   0   6       28.87       14.31      1.37 o
  -4   0   6      166.08      100.65      2.01 o
  -3   0   6       17.55       26.94      0.91 o
  -2   0   6       71.74        2.84      0.56 o
  -1   0   6       47.73      122.44      2.24 o
   0   0   6      908.44     1178.43      9.36 o
   1   0   6     4336.50     5704.80     44.38 o
   2   0   6      699.72     1853.45     15.66 o
   3   0   6      250.40      194.12      2.28 o
   4   0   6        4.80        6.02      0.52 o
   5   0   6     1265.10     1316.68     11.13 o
   6   0   6     2239.80     2735.26     26.38 o
   7   0   6      637.88      600.62      7.61 o
   8   0   6       51.86       50.16      2.53 o
   9   0   6        2.43        6.22      1.58 o
  10   0   6        5.26        4.34      2.35 o
 -12   1   6       82.19       73.10      5.21 o
 -11   1   6      302.41      318.45      7.42 o
 -10   1   6      566.32      565.08      9.03 o
  -9   1   6      184.39      225.50      5.08 o
  -8   1   6        0.26        0.59      1.31 o
  -7   1   6      284.95      297.91      4.56 o
  -6   1   6      829.68      719.79      7.56 o
  -5   1   6       30.29      134.24      2.39 o
  -4   1   6      206.03      215.11      2.61 o
  -3   1   6      274.80      217.39      2.69 o
  -2   1   6     1756.63     1520.17     14.17 o
  -1   1   6     1272.19     1171.20     10.83 o
   0   1   6     1656.61     2025.01     16.94 o
   1   1   6     1895.06     2443.37     21.88 o
   2   1   6     1586.98     1468.39     14.08 o
   3   1   6     1063.07      941.50      8.39 o
   4   1   6      917.93      949.86      9.60 o
   5   1   6      662.74      712.19      7.26 o
   6   1   6        3.82        3.11      0.89 o
   7   1   6      202.81      183.93      4.25 o
   8   1   6      203.28      209.03      5.10 o
   9   1   6       41.43       42.78      3.14 o
  10   1   6        9.75        5.08      2.14 o
 -12   2   6        4.70        1.92      2.89 o
 -11   2   6        2.98        6.66      1.81 o
 -10   2   6     1208.61     1148.96     15.86 o
  -9   2   6       93.14      112.14      3.38 o
  -8   2   6      533.56      527.30      6.82 o
  -7   2   6       15.62       19.51      1.24 o
  -6   2   6      485.34      468.80      5.66 o
  -5   2   6      225.58      151.09      3.52 o
  -4   2   6     1134.95     1149.15     10.70 o
  -3   2   6        0.69       11.46      0.73 o
  -2   2   6       71.06       49.04      1.67 o
  -1   2   6     3289.70     3934.22     36.68 o
   0   2   6     7706.90    10207.59     85.32 o
   1   2   6      633.24      636.52      5.99 o
   2   2   6       59.56       65.91      1.56 o
   3   2   6     1680.58     1740.24     18.54 o
   4   2   6     4867.89     5146.44     49.71 o
   5   2   6     2963.96     3071.85     31.45 o
   6   2   6       22.58       22.38      1.15 o
   7   2   6      102.55       94.22      2.91 o
   8   2   6      895.35      899.36     15.84 o
   9   2   6      954.98      984.41     15.75 o
 -12   3   6      247.84      256.40      7.11 o
 -11   3   6      210.29      206.33      6.41 o
 -10   3   6       65.87       61.91      3.03 o
  -9   3   6      376.41      390.67      5.52 o
  -8   3   6      894.65      833.59      9.11 o
  -7   3   6      107.76      113.93      2.72 o
  -6   3   6      449.56      484.30      6.59 o
  -5   3   6      274.23      266.83      3.82 o
  -4   3   6      535.34      373.75      3.77 o
  -3   3   6      621.72      578.42      5.27 o
  -2   3   6      464.97      396.41      3.62 o
  -1   3   6      460.32      476.56      5.16 o
   0   3   6      932.67      915.84      9.27 o
   1   3   6     3380.23     3786.47     33.78 o
   2   3   6      482.73      455.97      4.68 o
   3   3   6      648.10      696.30      8.05 o
   4   3   6       10.23       10.34      1.53 o
   5   3   6       91.93       79.19      4.30 o
   6   3   6       42.74       46.29      1.99 o
   7   3   6       17.46       13.39      1.89 o
   8   3   6        2.59        3.42      1.98 o
   9   3   6      108.87       81.31      7.42 o
 -12   4   6      399.69      350.47     10.27 o
 -11   4   6      357.99      387.22      8.68 o
 -10   4   6       14.67       17.96      2.03 o
  -9   4   6       18.48       15.19      2.15 o
  -8   4   6      189.57      173.74      3.79 o
  -7   4   6      606.86      641.51      9.02 o
  -6   4   6      400.15      335.10      4.94 o
  -5   4   6      145.33      164.30      3.91 o
  -4   4   6        0.55        2.79      0.69 o
  -3   4   6      594.56      547.50      5.21 o
  -2   4   6     2366.28     2663.00     22.73 o
  -1   4   6       23.63        1.90      0.47 o
   0   4   6        1.48        0.67      0.51 o
   1   4   6      463.28      412.66      4.71 o
   2   4   6      605.64      533.50      6.56 o
   3   4   6       13.17       34.43      1.67 o
   4   4   6       84.97       81.07      2.63 o
   5   4   6      115.30       95.95      2.69 o
   6   4   6       70.07       70.10      2.72 o
   7   4   6      127.62      136.89      5.11 o
   8   4   6       32.39       40.35      3.16 o
 -11   5   6      221.81      214.10      7.48 o
 -10   5   6      156.69      175.23      4.76 o
  -9   5   6     1259.30     1269.60     15.87 o
  -8   5   6       68.25       56.34      2.72 o
  -7   5   6      210.59      214.51      4.19 o
  -6   5   6       87.68       57.12      2.12 o
  -5   5   6     1507.92     1612.86     20.04 o
  -4   5   6        1.59       -0.74      0.82 o
  -3   5   6        5.60        2.99      0.98 o
  -2   5   6     1418.76     1585.65     14.18 o
  -1   5   6      757.46      703.84      7.00 o
   0   5   6      418.40      380.07      6.06 o
   1   5   6       18.64       19.09      1.37 o
   2   5   6     2158.44     2322.55     23.53 o
   3   5   6      892.41      937.69     11.49 o
   4   5   6      111.73      119.29      2.86 o
   5   5   6       21.78       17.67      1.69 o
   6   5   6      199.01      205.46      5.27 o
   7   5   6      284.09      314.50      7.57 o
 -11   6   6        6.42        0.22      2.83 o
 -10   6   6       35.81       36.50      2.53 o
  -9   6   6      351.73      388.75      6.54 o
  -8   6   6      115.42      114.40      3.38 o
  -7   6   6        5.06        6.04      1.19 o
  -6   6   6        2.49        0.43      1.30 o
  -5   6   6      256.39      226.64      4.81 o
  -4   6   6       64.76      110.66      3.83 o
  -3   6   6       51.65       35.76      2.64 o
  -2   6   6       11.90        6.25      1.08 o
  -1   6   6      324.64      300.57      4.53 o
   0   6   6      275.84      247.16      6.57 o
   1   6   6      158.74      131.04      3.57 o
   2   6   6      285.55      270.41      4.60 o
   3   6   6       39.29       36.87      1.98 o
   4   6   6      521.77      516.98      8.33 o
   5   6   6      192.62      220.26      4.84 o
   6   6   6      117.35      124.29      5.85 o
 -11   7   6       11.56       -2.51      2.51 o
 -10   7   6        7.14       -0.29      2.04 o
  -9   7   6       77.12       63.26      3.02 o
  -8   7   6      337.69      352.98      5.80 o
  -7   7   6       47.11       37.16      2.01 o
  -6   7   6       75.55       68.61      3.21 o
  -5   7   6      348.08      370.81     10.49 o
  -4   7   6      633.20      650.83      8.28 o
  -3   7   6      223.28      247.11      4.02 o
  -2   7   6      790.21      756.83     12.74 o
  -1   7   6      200.97      191.68      7.77 o
   0   7   6      337.92      343.79      6.11 o
   1   7   6     1018.17     1040.13     13.45 o
   2   7   6      145.39      158.14      3.80 o
   3   7   6        4.84        6.12      1.98 o
   4   7   6      117.77      108.15      4.24 o
   5   7   6      220.48      229.83      7.19 o
 -10   8   6      265.50      256.41      6.48 o
  -9   8   6       27.53       36.50      2.55 o
  -8   8   6       19.55       20.13      2.29 o
  -7   8   6      246.09      256.08      6.18 o
  -6   8   6     1214.27     1231.98     16.36 o
  -5   8   6      177.45      170.61     10.79 o
  -4   8   6        0.02        0.11      1.28 o
  -3   8   6      239.23      219.17      9.13 o
  -2   8   6      887.48      895.04     17.51 o
  -1   8   6      334.44      310.52     11.83 o
   0   8   6        1.30        2.94      1.76 o
   1   8   6      663.89      608.33      9.87 o
   2   8   6       28.12       38.82      2.80 o
   3   8   6      286.55      294.77      6.57 o
   4   8   6        1.72        6.85      2.76 o
  -9   9   6      302.27      302.49      9.93 o
  -8   9   6       80.52       82.52      5.03 o
  -7   9   6       10.19        5.34      2.41 o
  -6   9   6        5.09        0.90      2.98 o
  -5   9   6      120.18      132.48      4.53 o
  -4   9   6       58.06       67.12     17.69 o
  -3   9   6        5.84        6.95      3.21 o
  -2   9   6        7.65        6.60      1.86 o
  -1   9   6       55.47       63.47      4.86 o
   0   9   6      167.43      174.23      6.61 o
   1   9   6        1.55       -0.16      1.66 o
   2   9   6       13.23        4.71      2.31 o
   3   9   6       92.36       97.55      5.19 o
  -8  10   6        4.27       10.60      2.92 o
  -7  10   6        1.01        4.83      3.83 o
  -6  10   6       35.75       31.49      3.71 o
  -5  10   6        9.58       17.76     11.99 o
  -4  10   6        2.48       33.10     13.70 o
  -3  10   6       20.74       35.99      4.36 o
  -2  10   6      175.87      151.69     17.69 o
  -1  10   6       73.72       71.63      5.85 o
   0  10   6      135.09      144.61      6.69 o
   1  10   6       56.39       78.95      6.74 o
  -5  11   6        0.09        7.99     10.27 o
  -4  11   6       49.17       28.54     12.56 o
  -3  11   6      121.56      107.30     15.98 o
   2 -14   7       10.73       -3.42      3.42 o
   3 -14   7       21.10       28.29      4.36 o
   4 -14   7        8.13       11.52      4.23 o
  -1 -13   7        1.57        0.33      2.70 o
   0 -13   7      342.79      334.84     21.17 o
   1 -13   7       10.46        9.60      4.12 o
   2 -13   7       16.67       10.48      3.70 o
   3 -13   7       16.70       24.65      3.78 o
   4 -13   7      141.28      136.85     16.78 o
   5 -13   7       11.46       19.33      3.13 o
   6 -13   7        1.66        2.46      2.36 o
   7 -13   7       33.28       29.41      3.48 o
  -3 -12   7        9.03       12.93      3.16 o
  -2 -12   7       83.02       97.53      4.80 o
  -1 -12   7      199.66      155.55      7.19 o
   0 -12   7      311.35      309.67     11.23 o
   1 -12   7      254.88      274.50     13.02 o
   2 -12   7       16.26       22.81      3.96 o
   3 -12   7       80.13       69.11     12.50 o
   4 -12   7       82.65       83.46      3.68 o
   5 -12   7      192.41      187.21      8.33 o
   6 -12   7        1.84        2.28      2.51 o
   7 -12   7      137.28      131.55      6.12 o
   8 -12   7       29.57       23.70      3.46 o
  -5 -11   7       14.61       20.20      3.16 o
  -4 -11   7        0.21       -1.80      2.47 o
  -3 -11   7       28.45       35.03      2.87 o
  -2 -11   7       13.19       21.29      2.77 o
  -1 -11   7      218.20      222.73      7.08 o
   0 -11   7       22.14       19.23      3.81 o
   1 -11   7       56.89       47.82      3.49 o
   2 -11   7      287.82      284.60     13.84 o
   3 -11   7      285.77      287.59      6.34 o
   4 -11   7       13.22       13.68      1.83 o
   5 -11   7       26.26       14.92      2.08 o
   6 -11   7      207.49      231.65      5.16 o
   7 -11   7       17.26       23.50      2.13 o
   8 -11   7       75.20       77.97      5.27 o
   9 -11   7        0.08        1.53      2.80 o
  -6 -10   7       87.46       96.67      6.33 o
  -5 -10   7      163.08      152.86      6.20 o
  -4 -10   7       38.26       18.44      2.27 o
  -3 -10   7       95.61       94.77      4.56 o
  -2 -10   7      188.53      178.67      6.58 o
  -1 -10   7      396.66      390.18      7.84 o
   0 -10   7      353.62      396.71      8.03 o
   1 -10   7        0.64       -2.67      2.80 o
   2 -10   7        3.14        2.26      1.65 o
   3 -10   7      110.28      121.21      3.85 o
   4 -10   7      147.74      126.69      3.82 o
   5 -10   7       64.95       55.55      2.27 o
   6 -10   7       12.74       14.93      2.04 o
   7 -10   7        1.09        1.00      1.87 o
   8 -10   7      158.18      174.25      4.78 o
   9 -10   7       19.25       28.40      3.30 o
  10 -10   7        2.64        2.15      2.15 o
  -7  -9   7      279.52      298.33      9.33 o
  -6  -9   7        4.18        5.28      3.69 o
  -5  -9   7       21.69       26.53      2.60 o
  -4  -9   7       14.69       23.37      2.60 o
  -3  -9   7      740.08      769.45     13.33 o
  -2  -9   7       45.89       49.28      2.95 o
  -1  -9   7      373.06      392.13      7.59 o
   0  -9   7      330.12      319.16      4.94 o
   1  -9   7      206.73      219.53      3.49 o
   2  -9   7      243.84      286.02      3.91 o
   3  -9   7      873.99      933.72      9.20 o
   4  -9   7      193.46      183.96      4.40 o
   5  -9   7        7.44        6.18      1.95 o
   6  -9   7       59.59       70.08      3.62 o
   7  -9   7       10.59       12.20      1.80 o
   8  -9   7       30.45       29.52      2.10 o
   9  -9   7       54.30       75.14      5.93 o
  10  -9   7      154.83      174.49      5.84 o
  -8  -8   7      138.33       96.05      5.32 o
  -7  -8   7       34.61       41.85      3.32 o
  -6  -8   7        0.52       -0.66      1.88 o
  -5  -8   7       66.27       62.17      3.28 o
  -4  -8   7       73.79       77.32      3.09 o
  -3  -8   7       20.59       30.14      1.98 o
  -2  -8   7      448.34      483.19      9.48 o
  -1  -8   7       19.27       19.61      1.96 o
   0  -8   7        0.66       -0.17      1.19 o
   1  -8   7        9.78        1.17      1.12 o
   2  -8   7      870.96      869.28      8.45 o
   3  -8   7      223.31      168.90      3.42 o
   4  -8   7      209.31      227.14      3.63 o
   5  -8   7      387.28      363.79      6.81 o
   6  -8   7      662.31      694.42      9.63 o
   7  -8   7      364.17      334.33      5.37 o
   8  -8   7      130.63      131.26      4.30 o
   9  -8   7      172.37      154.87      6.55 o
  10  -8   7      317.15      321.82      9.87 o
  11  -8   7      312.60      307.34     13.13 o
  -9  -7   7       15.33       23.32      5.38 o
  -8  -7   7      195.24      201.26      7.30 o
  -7  -7   7      341.16      339.34      7.10 o
  -6  -7   7       51.74       54.83      3.07 o
  -5  -7   7      126.57      136.12      3.70 o
  -4  -7   7      249.07      241.20      6.42 o
  -3  -7   7        1.69        0.16      1.90 o
  -2  -7   7     1132.20     1054.55     14.15 o
  -1  -7   7     2119.75     2344.32     23.39 o
   0  -7   7      372.44      463.96      5.15 o
   1  -7   7       73.57      122.23      2.60 o
   2  -7   7     1552.55     1518.92     13.15 o
   3  -7   7     1864.69     2088.17     17.34 o
   4  -7   7      182.79      283.75      4.96 o
   5  -7   7       53.80       50.19      2.47 o
   6  -7   7      219.03      209.46      4.02 o
   7  -7   7      442.08      489.26      6.28 o
   8  -7   7       31.09       24.31      1.56 o
   9  -7   7       27.48       19.93      1.98 o
  10  -7   7        5.48       10.45      3.02 o
  11  -7   7      274.52      254.14     25.66 o
  -9  -6   7      131.88      130.55      8.45 o
  -8  -6   7      103.56      117.98      4.03 o
  -7  -6   7       86.18       89.11      3.62 o
  -6  -6   7      251.65      247.89      6.15 o
  -5  -6   7      780.72      703.04     13.29 o
  -4  -6   7     1887.07     2198.60     31.51 o
  -3  -6   7       67.11       70.81      2.26 o
  -2  -6   7      415.23      390.86      5.18 o
  -1  -6   7     1268.02     1271.05     10.66 o
   0  -6   7     2513.80     3110.54     22.62 o
   1  -6   7       13.67        2.10      0.66 o
   2  -6   7       51.44       65.28      1.84 o
   3  -6   7      309.51      227.30      3.54 o
   4  -6   7       34.54      100.08      3.15 o
   5  -6   7       97.93       84.39      2.89 o
   6  -6   7        9.13       14.56      1.75 o
   7  -6   7       28.25       19.95      1.63 o
   8  -6   7        3.80        4.70      1.62 o
   9  -6   7      189.15      218.89      6.93 o
  10  -6   7      412.98      426.95     12.11 o
  11  -6   7        4.60        1.14      3.23 o
 -10  -5   7       19.47       15.62      6.22 o
  -9  -5   7        2.37        1.14      3.80 o
  -8  -5   7      178.11      192.72      4.61 o
  -7  -5   7       46.34       49.08      2.83 o
  -6  -5   7      124.49      129.67      5.30 o
  -5  -5   7     2174.12     2525.33     29.51 o
  -4  -5   7      886.63      884.50     11.66 o
  -3  -5   7      477.32      416.57      5.86 o
  -2  -5   7       84.39       64.90      1.93 o
  -1  -5   7      963.52     1476.74     12.28 o
   0  -5   7     1454.45     1473.71     11.58 o
   1  -5   7      395.44      307.79      3.39 o
   2  -5   7      539.01      491.09      4.64 o
   3  -5   7      687.88      980.11     11.09 o
   4  -5   7       34.44       14.73      1.00 o
   5  -5   7        3.30        3.15      1.08 o
   6  -5   7      675.57      640.84      7.17 o
   7  -5   7       27.18       24.15      1.69 o
   8  -5   7        1.52       -0.72      1.13 o
   9  -5   7      234.41      260.72      8.57 o
  10  -5   7      505.60      501.15     12.91 o
  11  -5   7       23.86       34.25      5.71 o
 -10  -4   7       10.65       14.27      4.04 o
  -9  -4   7       57.86       51.98      3.32 o
  -8  -4   7      127.80      137.63      5.26 o
  -7  -4   7      431.23      376.68      5.59 o
  -6  -4   7        8.49        2.25      1.32 o
  -5  -4   7      385.65      435.82      6.93 o
  -4  -4   7      558.58      555.92      8.71 o
  -3  -4   7      470.05      389.36      4.15 o
  -2  -4   7      836.34      817.57      8.06 o
  -1  -4   7       24.02        8.56      0.71 o
   0  -4   7       14.21       30.01      0.98 o
   1  -4   7       94.10       33.74      1.08 o
   2  -4   7     1001.26      942.39      8.81 o
   3  -4   7      471.27      391.71      3.86 o
   4  -4   7       94.66      144.25      2.27 o
   5  -4   7        1.40       -0.84      0.84 o
   6  -4   7      399.47      406.14      5.25 o
   7  -4   7       11.13        2.28      2.42 o
   8  -4   7        3.16       -0.20      1.29 o
   9  -4   7       12.39       13.75      1.86 o
  10  -4   7      212.85      224.88     15.98 o
  11  -4   7      276.32      273.26      9.26 o
 -11  -3   7      851.79      822.23     28.64 o
 -10  -3   7       13.52       19.27      2.61 o
  -9  -3   7       27.40       20.66      2.86 o
  -8  -3   7       96.38       97.39      3.31 o
  -7  -3   7     1773.01     1890.68     22.07 o
  -6  -3   7       60.54       68.02      3.61 o
  -5  -3   7      606.57      478.64      6.45 o
  -4  -3   7       20.80        5.93      0.72 o
  -3  -3   7      236.40      338.09      3.81 o
  -2  -3   7     1194.98     1202.02      9.96 o
  -1  -3   7     4571.86     5490.35     38.70 o
   0  -3   7      576.29      509.28      5.30 o
   1  -3   7      143.15      193.17      2.27 o
   2  -3   7      193.23      138.88      2.01 o
   3  -3   7       10.23       38.20      1.46 o
   4  -3   7      961.82      957.38      8.31 o
   5  -3   7      265.28      257.30      3.27 o
   6  -3   7        1.03        4.02      0.78 o
   7  -3   7      216.78      283.81      4.32 o
   8  -3   7     1574.61     1636.39     17.32 o
   9  -3   7      167.15      174.07      3.82 o
  10  -3   7        6.62        6.02      2.35 o
  11  -3   7       32.21       30.78      3.16 o
 -11  -2   7       93.67       91.29      5.10 o
 -10  -2   7       64.53       79.27      4.28 o
  -9  -2   7      201.46      197.46      5.68 o
  -8  -2   7       13.97        8.98      1.54 o
  -7  -2   7     2463.51     2847.12     32.72 o
  -6  -2   7      190.93      194.35      4.95 o
  -5  -2   7      522.12      398.86      4.98 o
  -4  -2   7      551.66      437.08      5.75 o
  -3  -2   7     4908.73     6853.09     64.24 o
  -2  -2   7        7.51        0.39      0.39 o
  -1  -2   7      900.00      940.33      7.40 o
   0  -2   7     3047.93     3666.68     30.00 o
   1  -2   7     2373.99     2643.97     22.18 o
   2  -2   7      296.05      516.40      4.86 o
   3  -2   7      100.26      177.14      2.51 o
   4  -2   7      572.09      518.31      5.01 o
   5  -2   7      346.81      291.23      3.45 o
   6  -2   7        7.64       20.83      1.88 o
   7  -2   7      427.42      454.82      6.75 o
   8  -2   7      186.31      174.97      3.52 o
   9  -2   7      191.57      213.65      5.54 o
  10  -2   7      253.35      256.38      7.95 o
  11  -2   7       28.32       31.96      3.57 o
 -11  -1   7      220.92      219.22      8.66 o
 -10  -1   7        1.33        0.08      1.51 o
  -9  -1   7      116.46      109.78      4.00 o
  -8  -1   7       92.30       75.26      3.12 o
  -7  -1   7     1243.59     1132.29     14.65 o
  -6  -1   7       64.82       94.42      2.29 o
  -5  -1   7      182.36      261.26      3.00 o
  -4  -1   7      281.19      165.32      2.28 o
  -3  -1   7     2813.97     2926.40     23.68 o
  -2  -1   7      526.97      439.87      4.60 o
  -1  -1   7     1480.07     2165.09     16.31 o
   0  -1   7     1414.73     1609.61     13.81 o
   1  -1   7     1170.54     1066.96     10.99 o
   2  -1   7      565.19      385.92      3.99 o
   3  -1   7      496.61      484.57      4.49 o
   4  -1   7      141.55      137.79      2.25 o
   5  -1   7        6.82       16.20      2.26 o
   6  -1   7      110.79      100.52      4.46 o
   7  -1   7      197.74      215.75      3.70 o
   8  -1   7       24.23       23.49      1.51 o
   9  -1   7        5.03        5.37      1.20 o
  10  -1   7       51.23       65.15      3.60 o
 -11   0   7      222.90      250.53      8.61 o
 -10   0   7       71.66       74.59      4.25 o
  -9   0   7       83.49       89.73      4.78 o
  -8   0   7     1133.78     1211.00     17.40 o
  -7   0   7      261.49      209.98      3.68 o
  -6   0   7       22.70        5.90      0.81 o
  -5   0   7      113.08      290.90      3.42 o
  -4   0   7     1165.82     1701.62     16.14 o
  -3   0   7      252.31      193.01      2.48 o
  -2   0   7     1456.81     1530.41     12.65 o
  -1   0   7       29.66        3.70      0.75 o
   0   0   7      518.13      667.61      5.87 o
   1   0   7        3.63        0.07      0.44 o
   2   0   7      331.08      211.67      2.38 o
   3   0   7       46.78      155.65      2.03 o
   4   0   7      531.91      464.73      5.39 o
   5   0   7      991.28     1040.07     10.99 o
   6   0   7      120.50      166.91      3.05 o
   7   0   7      292.50      275.69      3.53 o
   8   0   7      334.45      314.35      5.54 o
   9   0   7      102.20      111.59      4.08 o
  10   0   7       35.73       29.48      2.92 o
 -12   1   7       37.04       26.24      2.74 o
 -11   1   7       42.07       39.02      2.80 o
 -10   1   7       34.56       52.77      4.08 o
  -9   1   7       27.49       26.85      2.57 o
  -8   1   7      853.14      910.97     10.63 o
  -7   1   7       36.72       38.38      1.72 o
  -6   1   7      126.44      101.70      2.49 o
  -5   1   7      272.83      149.79      2.36 o
  -4   1   7     2370.51     3154.15     26.17 o
  -3   1   7       81.05       55.04      1.44 o
  -2   1   7     1093.09     1218.72     11.25 o
  -1   1   7     3135.54     3726.74     34.28 o
   0   1   7      462.42      222.72      5.25 o
   1   1   7     1249.23     1511.94     12.89 o
   2   1   7      398.66      401.08      4.45 o
   3   1   7      824.39      766.50      8.52 o
   4   1   7      253.18      201.32      5.02 o
   5   1   7      787.19      792.00     10.78 o
   6   1   7       53.26       59.41      2.40 o
   7   1   7        1.62        0.51      0.91 o
   8   1   7      767.78      777.29     11.93 o
   9   1   7      229.77      263.55     11.54 o
 -12   2   7      173.13      169.94      6.55 o
 -11   2   7        0.72        2.67      2.00 o
 -10   2   7        0.43        2.84      1.64 o
  -9   2   7      126.69      125.99      3.47 o
  -8   2   7      443.46      435.13      5.91 o
  -7   2   7       18.95       21.42      1.41 o
  -6   2   7       24.97       17.57      1.13 o
  -5   2   7       22.27        0.75      0.74 o
  -4   2   7     1193.78     1240.67     12.05 o
  -3   2   7      844.86      834.10      7.72 o
  -2   2   7       74.92       74.25      1.38 o
  -1   2   7      470.05      590.15      6.07 o
   0   2   7      469.11      364.25      4.67 o
   1   2   7     4316.47     4841.96     39.23 o
   2   2   7      200.71      157.87      2.42 o
   3   2   7       50.88       47.61      2.62 o
   4   2   7       54.00       71.47      2.40 o
   5   2   7      595.91      523.05      8.30 o
   6   2   7      572.53      529.06      7.20 o
   7   2   7      147.70      154.63      3.64 o
   8   2   7        0.31        0.76      1.98 o
   9   2   7      106.24      117.30      4.83 o
 -12   3   7       94.61      114.63      6.26 o
 -11   3   7      158.84      149.89      5.33 o
 -10   3   7       34.24       24.93      2.38 o
  -9   3   7        1.33        1.42      1.21 o
  -8   3   7      388.57      399.01      5.85 o
  -7   3   7      200.55      159.38      3.53 o
  -6   3   7        5.17        1.25      1.07 o
  -5   3   7       27.37       11.11      0.99 o
  -4   3   7      608.70      633.72      6.56 o
  -3   3   7      986.18     1010.58      9.86 o
  -2   3   7     3068.96     3534.13     29.94 o
  -1   3   7     1076.06     1276.33     11.60 o
   0   3   7      295.53      301.75      3.65 o
   1   3   7      626.99      591.36      6.18 o
   2   3   7     1725.18     1711.89     17.77 o
   3   3   7     1297.58     1381.69     15.97 o
   4   3   7        0.98        0.60      1.39 o
   5   3   7       15.16       10.37      1.27 o
   6   3   7        8.50        8.68      1.53 o
   7   3   7       53.82       66.39      2.99 o
   8   3   7      163.12      159.44      5.19 o
 -11   4   7       44.17       55.89      5.10 o
 -10   4   7      158.73      177.71      4.31 o
  -9   4   7     1016.25     1042.28     11.88 o
  -8   4   7       24.74       22.45      1.91 o
  -7   4   7       24.22       18.50      1.43 o
  -6   4   7      204.67      189.30      3.83 o
  -5   4   7     2559.20     2766.73     28.48 o
  -4   4   7      272.90      305.20      5.04 o
  -3   4   7      997.37     1156.19     10.52 o
  -2   4   7      724.90      737.02      6.90 o
  -1   4   7      883.18      728.45      6.95 o
   0   4   7      144.16      103.94      2.32 o
   1   4   7      115.59      129.66      4.51 o
   2   4   7      617.76      603.96      7.39 o
   3   4   7      378.84      490.47      6.77 o
   4   4   7      867.50      841.04      9.63 o
   5   4   7      298.43      291.15      4.90 o
   6   4   7      311.96      299.67      6.25 o
   7   4   7       75.25       63.96      3.95 o
   8   4   7      824.44      844.57     16.64 o
 -11   5   7       25.94       22.86      3.23 o
 -10   5   7       76.08       85.54      4.99 o
  -9   5   7      321.54      310.69      5.50 o
  -8   5   7      128.72      136.70      5.21 o
  -7   5   7        2.11        2.07      1.21 o
  -6   5   7       18.03       11.36      1.48 o
  -5   5   7      179.06      147.62      5.02 o
  -4   5   7        3.83        8.66      1.63 o
  -3   5   7       11.10        5.60      0.75 o
  -2   5   7       59.81       54.90      1.63 o
  -1   5   7      401.09      370.64      4.91 o
   0   5   7      226.29      212.44      4.25 o
   1   5   7      126.88      120.93      2.84 o
   2   5   7       35.97       38.43      2.86 o
   3   5   7       47.17       41.61      2.02 o
   4   5   7      580.51      556.88      7.04 o
   5   5   7      177.59      194.12      5.17 o
   6   5   7       36.01       37.55      3.02 o
   7   5   7       82.40       71.21      4.74 o
 -11   6   7        0.71        1.03      2.11 o
 -10   6   7        8.34        4.36      2.07 o
  -9   6   7      150.29      172.75      4.21 o
  -8   6   7       77.95       81.35      3.17 o
  -7   6   7      110.95      109.45      3.75 o
  -6   6   7       18.71       12.04      1.89 o
  -5   6   7      256.30      282.58      7.90 o
  -4   6   7      585.84      620.10     11.03 o
  -3   6   7      163.68      156.31      3.35 o
  -2   6   7      147.69      150.69      3.35 o
  -1   6   7        2.99        7.34      2.92 o
   0   6   7      568.21      589.72      9.47 o
   1   6   7     1520.29     1564.95     16.52 o
   2   6   7      198.37      203.75      3.71 o
   3   6   7      335.20      309.13      5.20 o
   4   6   7        5.58        3.92      1.29 o
   5   6   7      199.56      242.49      5.93 o
   6   6   7      234.07      245.02      7.36 o
 -10   7   7       19.59       28.45      2.62 o
  -9   7   7       59.57       60.41      2.95 o
  -8   7   7        1.53       -0.09      1.58 o
  -7   7   7      428.14      428.03      6.91 o
  -6   7   7      218.74      251.40      7.62 o
  -5   7   7      730.76      754.27     10.23 o
  -4   7   7      104.72      108.20      4.25 o
  -3   7   7      431.53      451.60      9.17 o
  -2   7   7      827.34      827.85     15.27 o
  -1   7   7     1052.22     1009.89     18.17 o
   0   7   7      246.98      221.45      5.37 o
   1   7   7       62.67       70.01      2.92 o
   2   7   7      150.04      159.41      4.01 o
   3   7   7      280.32      295.07      6.05 o
   4   7   7       15.28       17.13      2.25 o
   5   7   7        0.04       -1.80      1.80 o
 -10   8   7      271.52      263.66      7.25 o
  -9   8   7      270.51      273.04      6.24 o
  -8   8   7       29.69       30.53      2.67 o
  -7   8   7       60.78       39.84      2.38 o
  -6   8   7       78.04       75.49      3.60 o
  -5   8   7      508.07      517.85      8.49 o
  -4   8   7       28.34       36.01      4.45 o
  -3   8   7        0.31       -1.48      3.42 o
  -2   8   7        5.46        7.88      3.15 o
  -1   8   7      341.91      354.37     13.33 o
   0   8   7        3.88       10.16      1.56 o
   1   8   7        1.31       -0.18      1.88 o
   2   8   7        5.61        0.00      1.77 o
   3   8   7      148.31      166.33      5.51 o
  -8   9   7       50.16       66.58      4.56 o
  -7   9   7       28.75       21.61      4.07 o
  -6   9   7        0.01        4.44      3.42 o
  -5   9   7       31.30       37.10      4.17 o
  -4   9   7       29.74       34.87      9.59 o
  -3   9   7        1.77        4.57      5.71 o
  -2   9   7        1.57       10.13      6.31 o
  -1   9   7      254.76      240.95      9.13 o
   0   9   7      119.38      140.64      8.93 o
   1   9   7       53.43       77.06      4.82 o
   2   9   7       24.88       26.98      4.23 o
  -7  10   7        3.47        1.71      4.99 o
  -6  10   7      113.43      128.99      7.99 o
  -5  10   7       59.29       38.58      4.52 o
  -4  10   7      104.51       87.38     21.69 o
  -3  10   7       41.88       53.89      5.27 o
  -2  10   7      141.38      121.31     12.61 o
  -1  10   7       43.18       26.25      7.13 o
   3 -14   8       53.06       54.82      6.99 o
   4 -14   8        8.16        9.13      4.57 o
  -1 -13   8       10.63       10.99      3.69 o
   0 -13   8       26.37       33.85      4.13 o
   1 -13   8       24.01       32.62      3.95 o
   2 -13   8       11.74       -1.35      2.94 o
   3 -13   8        0.07        1.84      2.96 o
   4 -13   8       90.14       93.88     18.26 o
   5 -13   8       29.86       32.64      3.66 o
   6 -13   8        3.05        0.81      2.28 o
   7 -13   8       17.05       20.68      3.43 o
  -3 -12   8       69.21       84.98      5.52 o
  -2 -12   8      318.67      297.50      7.65 o
  -1 -12   8        4.76       -0.21      4.28 o
   0 -12   8       42.71       48.41      4.50 o
   1 -12   8       38.69       42.65      4.99 o
   2 -12   8       94.98      106.09      7.74 o
   3 -12   8       61.28       63.01      7.91 o
   4 -12   8       15.49       16.58      2.15 o
   5 -12   8        6.16        0.42      2.58 o
   6 -12   8       26.73       38.09      3.41 o
   7 -12   8      209.56      205.69      9.39 o
   8 -12   8       81.58       74.77      4.37 o
  -5 -11   8       63.70       88.04      6.38 o
  -4 -11   8       61.58       62.15      4.28 o
  -3 -11   8       30.90       19.71      2.69 o
  -2 -11   8      166.59      185.45      5.58 o
  -1 -11   8      802.19      826.32     15.75 o
   0 -11   8      113.88       93.78     13.14 o
   1 -11   8       92.59       86.71      4.25 o
   2 -11   8       48.60       50.76      2.91 o
   3 -11   8      267.81      276.00      8.42 o
   4 -11   8       76.03       74.13      7.05 o
   5 -11   8       35.11       37.85      2.47 o
   6 -11   8       97.34       84.42      3.05 o
   7 -11   8        1.71       -0.10      1.84 o
   8 -11   8       26.94       37.35      4.61 o
   9 -11   8       10.77       17.91      3.40 o
  -6 -10   8        6.71        5.65      3.60 o
  -5 -10   8      169.33      174.56      6.85 o
  -4 -10   8      175.80      177.79      5.41 o
  -3 -10   8       56.38       64.02      3.69 o
  -2 -10   8      153.09      145.95      4.41 o
  -1 -10   8      173.39      168.99      4.32 o
   0 -10   8      163.78      176.78      4.32 o
   1 -10   8        3.41        2.78      1.88 o
   2 -10   8        1.09        0.14      1.16 o
   3 -10   8      118.15      110.40      3.13 o
   4 -10   8        9.04       12.78      1.34 o
   5 -10   8       73.79       70.00      4.64 o
   6 -10   8      185.03      186.30      4.85 o
   7 -10   8       17.93       16.01      2.03 o
   8 -10   8       43.35       41.33      2.83 o
   9 -10   8       21.40       31.04      3.02 o
  10 -10   8      196.02      201.27      8.45 o
  -7  -9   8        9.47       23.84      3.84 o
  -6  -9   8       18.53       18.68      3.02 o
  -5  -9   8       77.35       87.73      4.60 o
  -4  -9   8       68.99       76.43      3.21 o
  -3  -9   8      238.78      259.29      5.52 o
  -2  -9   8        0.89       -0.96      1.39 o
  -1  -9   8       11.12        9.62      1.83 o
   0  -9   8       69.31       70.68      3.15 o
   1  -9   8      251.31      247.63      3.78 o
   2  -9   8        7.04        1.20      0.97 o
   3  -9   8       97.37       98.03      4.30 o
   4  -9   8       41.22       33.55      2.06 o
   5  -9   8       88.32       87.92      2.72 o
   6  -9   8      477.92      520.89     10.07 o
   7  -9   8      241.77      258.77      4.98 o
   8  -9   8        2.62        1.22      2.10 o
   9  -9   8       68.77       61.20      7.05 o
  10  -9   8      393.89      422.76     10.28 o
  -8  -8   8        7.81        6.14      3.16 o
  -7  -8   8       61.02       83.24      6.11 o
  -6  -8   8       13.50       15.44      2.20 o
  -5  -8   8      123.50      121.58      3.89 o
  -4  -8   8      172.78      185.69      5.56 o
  -3  -8   8     2139.98     2273.88     32.41 o
  -2  -8   8      258.95      227.61      6.35 o
  -1  -8   8      682.45      712.24     10.62 o
   0  -8   8      174.59      197.67      3.68 o
   1  -8   8      289.86      337.88      4.14 o
   2  -8   8      327.16      333.77      4.82 o
   3  -8   8      721.81      682.62      8.03 o
   4  -8   8      168.89      171.76      3.67 o
   5  -8   8      439.11      468.11      9.46 o
   6  -8   8      146.27      146.34      3.94 o
   7  -8   8      678.35      640.76      8.26 o
   8  -8   8      180.56      188.13      7.05 o
   9  -8   8      162.70      166.40      7.47 o
  10  -8   8       24.89       24.04      3.26 o
  -8  -7   8       25.96       25.69      3.51 o
  -7  -7   8       18.12       23.77      2.51 o
  -6  -7   8      353.12      331.00      5.82 o
  -5  -7   8      240.80      248.37      6.62 o
  -4  -7   8      363.14      356.92      9.33 o
  -3  -7   8      360.65      390.00      6.56 o
  -2  -7   8       32.12       23.79      1.69 o
  -1  -7   8     1857.69     1934.59     22.60 o
   0  -7   8     1075.33     1094.70      8.89 o
   1  -7   8      371.12      419.08      4.24 o
   2  -7   8       19.68       18.07      1.35 o
   3  -7   8     1280.38     1305.48     12.49 o
   4  -7   8      301.23      276.69      4.82 o
   5  -7   8       11.49       13.33      1.31 o
   6  -7   8       19.84       21.64      1.48 o
   7  -7   8      180.68      206.06      4.01 o
   8  -7   8      121.87      132.50      4.27 o
   9  -7   8      458.05      457.83     11.42 o
  10  -7   8       61.06       49.55      5.45 o
  11  -7   8        3.69        7.13      5.65 o
  -9  -6   8      159.34      124.65     15.41 o
  -8  -6   8      299.83      305.37     10.09 o
  -7  -6   8      167.67      174.00      5.97 o
  -6  -6   8       52.42       51.62      3.23 o
  -5  -6   8      105.60      136.88      4.56 o
  -4  -6   8     2121.60     2069.03     25.86 o
  -3  -6   8      330.96      318.15      5.50 o
  -2  -6   8      551.40      596.19      9.17 o
  -1  -6   8       77.13       39.17      1.23 o
   0  -6   8      868.65      823.22      8.56 o
   1  -6   8       19.11        0.06      0.72 o
   2  -6   8      513.44      469.37      4.97 o
   3  -6   8       75.50       89.78      2.20 o
   4  -6   8      136.61      114.48      2.08 o
   5  -6   8      690.64      717.62      7.55 o
   6  -6   8      304.01      271.06      4.30 o
   7  -6   8        6.51        1.30      1.34 o
   8  -6   8       49.11       45.31      3.31 o
   9  -6   8     1291.43     1279.54     23.00 o
  10  -6   8       68.72       76.90      7.04 o
  11  -6   8       10.93       15.51      4.64 o
 -10  -5   8      284.76      312.56     13.30 o
  -9  -5   8       54.10       60.67      6.01 o
  -8  -5   8        5.97        5.27      2.09 o
  -7  -5   8      129.51      133.11      5.55 o
  -6  -5   8      916.08      998.03     12.68 o
  -5  -5   8      961.33     1105.43     14.36 o
  -4  -5   8       31.80       11.85      1.16 o
  -3  -5   8      549.30      548.91      6.98 o
  -2  -5   8     1687.00     1815.17     16.52 o
  -1  -5   8        3.58       15.26      0.86 o
   0  -5   8      252.81      360.48      3.96 o
   1  -5   8      321.28      239.10      2.92 o
   2  -5   8      221.91      119.39      1.81 o
   3  -5   8      327.92      323.26      3.57 o
   4  -5   8      486.53      579.80      6.41 o
   5  -5   8      151.47      129.97      4.60 o
   6  -5   8      218.18      209.40      3.26 o
   7  -5   8      673.71      679.15      7.48 o
   8  -5   8      795.83      782.94     12.85 o
   9  -5   8      116.79      124.21      4.52 o
  10  -5   8      152.42      163.95     13.13 o
  11  -5   8      266.02      249.99     12.56 o
 -10  -4   8      702.03      676.92     13.16 o
  -9  -4   8        1.39        2.01      2.01 o
  -8  -4   8       22.97       21.74      3.19 o
  -7  -4   8      122.53      128.87      4.05 o
  -6  -4   8     1755.36     1677.86     22.99 o
  -5  -4   8        2.78        2.85      1.08 o
  -4  -4   8      123.13      119.52      3.26 o
  -3  -4   8     1325.75     1427.48     13.83 o
  -2  -4   8     1137.27     1166.17     11.10 o
  -1  -4   8      911.20      939.51      8.92 o
   0  -4   8      339.98      349.00      3.46 o
   1  -4   8      647.76      825.05      6.47 o
   2  -4   8       80.38       49.87      1.33 o
   3  -4   8     1148.45     1151.89      9.51 o
   4  -4   8       62.13       33.69      1.72 o
   5  -4   8        6.95        3.10      1.04 o
   6  -4   8       35.89       33.99      1.65 o
   7  -4   8     1153.93     1129.96     12.65 o
   8  -4   8      208.68      231.06      7.14 o
   9  -4   8      602.36      578.37     10.85 o
  10  -4   8       13.07       15.17      2.59 o
  11  -4   8      213.85      217.40     21.69 o
 -11  -3   8       34.50       34.65      3.89 o
 -10  -3   8       20.77       22.02      2.70 o
  -9  -3   8        3.07        0.29      1.86 o
  -8  -3   8       33.13       34.21      2.07 o
  -7  -3   8       15.40       12.52      1.54 o
  -6  -3   8      211.46      276.26      4.67 o
  -5  -3   8      404.64      377.08      5.74 o
  -4  -3   8     1159.20     1133.92     13.81 o
  -3  -3   8     2026.14     2419.54     22.38 o
  -2  -3   8      514.19      840.26      7.12 o
  -1  -3   8     1688.65     1800.48     15.21 o
   0  -3   8     1238.04     1054.97      8.87 o
   1  -3   8     2105.85     2194.30     17.69 o
   2  -3   8       92.52      145.74      2.61 o
   3  -3   8      369.00      351.21      4.32 o
   4  -3   8      857.77      788.50      8.13 o
   5  -3   8      661.88      637.01      7.33 o
   6  -3   8       20.47       15.61      1.31 o
   7  -3   8      414.73      406.75      6.32 o
   8  -3   8     1681.72     1682.91     18.46 o
   9  -3   8      186.97      195.81      6.06 o
  10  -3   8       97.25      117.54      4.70 o
 -11  -2   8      464.87      444.14     10.67 o
 -10  -2   8        5.78        6.92      2.00 o
  -9  -2   8       34.54       39.88      2.32 o
  -8  -2   8      394.77      361.83      6.16 o
  -7  -2   8     1678.19     1810.91     20.93 o
  -6  -2   8       22.39       25.74      1.94 o
  -5  -2   8      183.63      157.53      3.19 o
  -4  -2   8     1360.83     1358.11     14.39 o
  -3  -2   8     3765.20     4762.40     37.52 o
  -2  -2   8      131.27       65.09      1.17 o
  -1  -2   8        1.33        8.25      0.62 o
   0  -2   8      318.18      263.21      3.91 o
   1  -2   8      211.94       75.34      1.61 o
   2  -2   8     3228.53     3958.74     33.43 o
   3  -2   8       68.43       53.56      2.43 o
   4  -2   8       19.92       27.58      1.92 o
   5  -2   8       18.75        9.51      1.62 o
   6  -2   8     1724.55     1792.42     16.98 o
   7  -2   8      529.56      505.86      5.77 o
   8  -2   8       12.87       12.91      1.67 o
   9  -2   8      234.22      220.65      6.13 o
  10  -2   8      158.40      183.83      7.93 o
 -11  -1   8      157.72      171.35      5.57 o
 -10  -1   8       95.24      114.25      4.60 o
  -9  -1   8       29.34       32.54      2.90 o
  -8  -1   8       24.03       13.27      1.71 o
  -7  -1   8      441.96      443.93      7.29 o
  -6  -1   8      272.99      239.55      3.70 o
  -5  -1   8        5.40        2.38      0.78 o
  -4  -1   8       49.25       85.24      1.95 o
  -3  -1   8     2050.40     2405.20     32.46 o
  -2  -1   8     1308.45     1218.33     10.18 o
  -1  -1   8       37.59        0.83      0.74 o
   0  -1   8      397.45      484.78      4.93 o
   1  -1   8       52.38       13.56      0.81 o
   2  -1   8     1001.17      885.35      8.79 o
   3  -1   8       76.99      168.05      2.44 o
   4  -1   8      295.49      293.96      4.08 o
   5  -1   8        7.22        4.65      0.86 o
   6  -1   8      367.42      343.01      6.23 o
   7  -1   8      203.56      211.38      3.49 o
   8  -1   8       38.22       45.25      2.15 o
   9  -1   8        3.66        1.14      2.69 o
  10  -1   8       32.12       53.26      4.18 o
 -11   0   8        4.27        9.70      3.37 o
 -10   0   8      285.32      271.97      7.22 o
  -9   0   8       12.92       23.07      2.00 o
  -8   0   8      186.17      192.56      4.76 o
  -7   0   8      209.26      201.69      3.81 o
  -6   0   8      187.03      152.65      3.04 o
  -5   0   8      241.78      186.11      3.10 o
  -4   0   8     1010.70     1162.69     11.84 o
  -3   0   8        4.58        2.01      0.57 o
  -2   0   8      180.34      156.86      2.11 o
  -1   0   8      566.04      425.56      5.30 o
   0   0   8        5.23       62.05      1.43 o
   1   0   8      133.90      347.83      3.49 o
   2   0   8       76.52      109.99      1.70 o
   3   0   8       85.94       48.48      2.16 o
   4   0   8      106.37      160.45      3.15 o
   5   0   8      140.79      211.69      3.33 o
   6   0   8      113.39      114.75      2.73 o
   7   0   8      378.40      344.72      6.04 o
   8   0   8      263.24      237.58      5.67 o
   9   0   8      284.17      270.83      8.68 o
 -11   1   8       30.48       19.36      2.28 o
 -10   1   8        2.38        2.05      1.68 o
  -9   1   8      156.77      164.74      4.47 o
  -8   1   8      517.92      537.61      8.35 o
  -7   1   8        4.84        3.21      1.17 o
  -6   1   8        2.82        0.33      1.04 o
  -5   1   8      573.48      574.13      6.20 o
  -4   1   8     1691.61     1784.50     16.73 o
  -3   1   8      699.89      732.54      7.52 o
  -2   1   8        7.83        4.01      0.58 o
  -1   1   8        2.96        8.41      1.01 o
   0   1   8      536.97      379.77      4.11 o
   1   1   8     4059.03     4883.00     41.84 o
   2   1   8      514.59      531.91      5.25 o
   3   1   8       41.92       48.49      1.72 o
   4   1   8       77.71      123.18      2.99 o
   5   1   8     6116.92     6631.98     71.27 o
   6   1   8       70.59       69.81      2.43 o
   7   1   8        4.11        3.00      1.35 o
   8   1   8        1.30        0.00      1.34 o
   9   1   8     1379.82     1432.19     31.01 o
 -11   2   8       23.23       35.63      2.74 o
 -10   2   8       70.48       54.68      2.99 o
  -9   2   8        2.55        1.05      1.57 o
  -8   2   8      157.36      139.28      3.16 o
  -7   2   8       60.64       55.27      2.48 o
  -6   2   8        1.92        2.11      1.02 o
  -5   2   8       10.80        8.20      1.07 o
  -4   2   8      227.31      205.89      3.17 o
  -3   2   8     1067.59     1066.77     10.62 o
  -2   2   8     2110.48     2292.51     22.33 o
  -1   2   8      232.47      239.12      3.41 o
   0   2   8        2.21        6.92      0.92 o
   1   2   8      362.60      309.76      4.16 o
   2   2   8     1713.91     1744.72     16.68 o
   3   2   8      367.57      309.94      3.89 o
   4   2   8      895.06      947.94     12.93 o
   5   2   8      249.68      233.08      4.36 o
   6   2   8      262.30      257.46      4.44 o
   7   2   8      195.00      193.75      4.83 o
   8   2   8      197.51      200.07      7.05 o
 -11   3   8       67.76       78.49      4.08 o
 -10   3   8      161.87      170.81      4.50 o
  -9   3   8      208.63      209.35      4.12 o
  -8   3   8       31.82       34.01      1.82 o
  -7   3   8       30.43       19.79      1.21 o
  -6   3   8      476.25      445.61      6.49 o
  -5   3   8     1531.44     1662.76     17.23 o
  -4   3   8        4.88        1.43      1.45 o
  -3   3   8       12.18       23.78      1.33 o
  -2   3   8      795.45      708.22      6.77 o
  -1   3   8      767.20      680.42      6.38 o
   0   3   8      697.91      676.88      6.67 o
   1   3   8        5.84        2.82      1.04 o
   2   3   8      102.13       71.85      2.08 o
   3   3   8      550.59      671.10      8.06 o
   4   3   8      294.35      276.02      5.22 o
   5   3   8        0.19       -1.14      1.25 o
   6   3   8       27.06       24.89      1.79 o
   7   3   8       43.54       25.34      2.81 o
   8   3   8       22.36       37.75      3.25 o
 -11   4   8        2.94       -2.07      2.07 o
 -10   4   8      177.29      180.11      3.91 o
  -9   4   8       55.45       84.01      2.83 o
  -8   4   8      916.25      902.70     11.10 o
  -7   4   8       19.56       15.65      1.54 o
  -6   4   8      215.50      217.85      4.10 o
  -5   4   8      363.10      379.15      6.89 o
  -4   4   8     2133.72     2165.06     20.88 o
  -3   4   8       60.03       74.73      2.77 o
  -2   4   8        3.53        1.26      0.97 o
  -1   4   8      451.83      382.80      4.33 o
   0   4   8      835.71      802.50      9.25 o
   1   4   8       12.09       11.63      1.26 o
   2   4   8      733.27      710.30      9.18 o
   3   4   8       51.99       49.85      2.53 o
   4   4   8      262.54      247.46      4.49 o
   5   4   8      416.03      396.42      6.15 o
   6   4   8      168.81      184.06      5.28 o
   7   4   8       29.83       32.95      3.02 o
 -11   5   8       17.81       28.09      3.50 o
 -10   5   8       11.13        5.27      2.21 o
  -9   5   8      124.71      135.90      5.53 o
  -8   5   8       15.17       18.03      2.01 o
  -7   5   8      100.56       91.27      3.35 o
  -6   5   8       82.22       80.14      3.31 o
  -5   5   8      340.86      349.18      6.98 o
  -4   5   8      371.37      384.13      7.06 o
  -3   5   8        3.70        0.56      0.85 o
  -2   5   8      154.31      129.12      2.49 o
  -1   5   8        2.66        1.89      1.06 o
   0   5   8      639.73      625.40      9.02 o
   1   5   8      373.80      349.28      5.38 o
   2   5   8      642.84      628.38      7.85 o
   3   5   8      207.83      189.59      4.15 o
   4   5   8        8.18       11.69      1.87 o
   5   5   8      303.07      322.56      6.24 o
   6   5   8      321.97      360.89      8.01 o
 -10   6   8        8.69        0.09      1.89 o
  -9   6   8       37.75       34.43      3.18 o
  -8   6   8       25.92       37.46      2.47 o
  -7   6   8      241.56      241.38      4.95 o
  -6   6   8       39.36       52.41      2.29 o
  -5   6   8      614.21      633.81     18.89 o
  -4   6   8       90.78       92.50      3.15 o
  -3   6   8      466.65      430.42      8.37 o
  -2   6   8      304.62      291.06      6.11 o
  -1   6   8      788.29      796.63     11.78 o
   0   6   8        1.44        0.98      1.33 o
   1   6   8        7.71        9.87      1.56 o
   2   6   8      102.74      114.56      3.39 o
   3   6   8      415.63      383.98      6.28 o
   4   6   8       49.60       55.92      2.78 o
   5   6   8       28.54       23.01      3.45 o
 -10   7   8       70.47       78.10      3.85 o
  -9   7   8      182.02      183.58      5.93 o
  -8   7   8        0.35       -1.68      1.68 o
  -7   7   8       65.96       57.89      2.93 o
  -6   7   8       12.99       16.08      2.21 o
  -5   7   8     1803.23     1858.17     21.90 o
  -4   7   8       42.11       51.72      4.66 o
  -3   7   8       10.13        4.97      2.32 o
  -2   7   8      153.61       66.21     11.42 o
  -1   7   8     1402.11     1361.17     23.37 o
   0   7   8      322.68      325.09      6.86 o
   1   7   8      165.75      165.98      4.02 o
   2   7   8       12.83       15.13      1.56 o
   3   7   8      229.60      220.80      4.90 o
   4   7   8      547.38      561.69     11.46 o
  -9   8   8       31.43       45.51      3.51 o
  -8   8   8      213.38      233.97      8.67 o
  -7   8   8       74.02       68.60      4.34 o
  -6   8   8      214.20      187.30     10.71 o
  -5   8   8       45.07       44.96      4.94 o
  -4   8   8      163.41      180.36      5.65 o
  -3   8   8       33.00       31.17      7.99 o
  -2   8   8      164.75       53.65     11.42 o
  -1   8   8       44.24       43.25      6.83 o
   0   8   8      175.98      194.57     12.23 o
   1   8   8       20.44       32.00      3.79 o
   2   8   8      112.74      103.89      4.12 o
   3   8   8        0.67       -0.04      2.43 o
  -8   9   8        3.13       -2.51      2.51 o
  -7   9   8        3.69       -2.99      4.45 o
  -6   9   8       98.22       95.41      5.30 o
  -5   9   8       27.73       20.80      5.10 o
  -4   9   8       33.73       33.10      4.52 o
  -3   9   8        7.76       15.38      3.30 o
  -2   9   8      203.51      216.11     27.97 o
  -1   9   8        7.29        0.16      4.24 o
   0   9   8        0.26       -0.93      3.40 o
   1   9   8       21.89       35.67      3.43 o
  -5  10   8        1.21       15.98     13.70 o
  -4  10   8        0.08       10.27     11.42 o
  -3  10   8       41.73       38.81     13.70 o
  -1 -13   9        5.00        3.83      2.89 o
   0 -13   9       80.71       74.02      4.53 o
   1 -13   9      110.30      110.79      6.03 o
   2 -13   9       28.67       27.59      3.13 o
   3 -13   9        8.43       16.14      7.42 o
   4 -13   9        3.57       -0.57      5.87 o
   5 -13   9       61.13       52.52      5.11 o
   6 -13   9       74.69       88.49      4.94 o
   7 -13   9      227.89      216.89     34.25 o
  -3 -12   9        0.41       -0.31      2.61 o
  -2 -12   9       49.61       52.12      3.63 o
  -1 -12   9        0.94        0.29      2.80 o
   0 -12   9       64.46       83.57      5.11 o
   1 -12   9       12.38       12.87      2.48 o
   2 -12   9       21.77       27.45      4.61 o
   3 -12   9        5.36       12.43      3.19 o
   4 -12   9       66.85       66.73      3.82 o
   5 -12   9        3.08        3.59      2.87 o
   6 -12   9        0.15        5.37      2.31 o
   7 -12   9       53.18       64.42      4.92 o
   8 -12   9       15.98       20.90      3.62 o
  -5 -11   9      221.27      219.56      8.97 o
  -4 -11   9      314.80      310.77      8.98 o
  -3 -11   9       34.13       26.30      3.31 o
  -2 -11   9      183.41      179.02      6.44 o
  -1 -11   9       41.84       33.93      2.47 o
   0 -11   9      117.77      118.35      7.19 o
   1 -11   9       45.21       45.19      4.45 o
   2 -11   9       37.18       33.87      2.74 o
   3 -11   9        5.08        3.68      2.85 o
   4 -11   9       12.51       17.36      2.66 o
   5 -11   9       48.26       63.55      2.72 o
   6 -11   9        2.26       -1.23      1.66 o
   7 -11   9      119.53      104.75      6.17 o
   8 -11   9       35.14       40.63      3.13 o
   9 -11   9       12.41       28.02      4.97 o
  -6 -10   9        0.09        2.31      2.68 o
  -5 -10   9       39.25       41.75      3.84 o
  -4 -10   9       49.21       63.60      3.89 o
  -3 -10   9      295.80      267.94      5.58 o
  -2 -10   9       74.68       80.16      3.67 o
  -1 -10   9       85.33       83.01      4.02 o
   0 -10   9      418.66      418.25      9.19 o
   1 -10   9        2.08        0.99      1.94 o
   2 -10   9        2.99       -0.48      1.38 o
   3 -10   9       52.38       55.19      2.55 o
   4 -10   9      258.38      257.71      5.67 o
   5 -10   9        2.66       -1.19      1.93 o
   6 -10   9       71.80       83.63      2.95 o
   7 -10   9       53.62       47.94      2.60 o
   8 -10   9        9.32        9.42      2.27 o
   9 -10   9       22.87       19.05      2.81 o
  -7  -9   9      221.12      255.23     13.83 o
  -6  -9   9        7.20       14.58      3.71 o
  -5  -9   9       90.34       81.58      3.58 o
  -4  -9   9        1.57        0.06      1.59 o
  -3  -9   9      194.07      219.82      7.67 o
  -2  -9   9       17.03       12.01      2.38 o
  -1  -9   9      198.02      173.35      4.58 o
   0  -9   9        4.02        2.11      1.75 o
   1  -9   9       16.86       22.76      1.96 o
   2  -9   9       13.57        4.03      1.29 o
   3  -9   9      302.46      278.74      5.91 o
   4  -9   9       11.68       22.44      1.63 o
   5  -9   9        6.92        4.85      2.31 o
   6  -9   9      215.54      201.14      6.24 o
   7  -9   9       78.82       89.69      4.10 o
   8  -9   9       73.69       81.18      7.91 o
   9  -9   9       55.20       42.31      4.30 o
  10  -9   9       73.83       72.86     10.72 o
  -8  -8   9      126.42      134.05     10.13 o
  -7  -8   9       80.70       75.69      4.83 o
  -6  -8   9      496.97      526.07      8.64 o
  -5  -8   9      445.98      420.70     10.63 o
  -4  -8   9        7.24       11.73      2.84 o
  -3  -8   9      113.14      121.65      5.08 o
  -2  -8   9      174.00      177.90      4.39 o
  -1  -8   9      656.82      624.65      9.27 o
   0  -8   9      208.40      204.42      3.56 o
   1  -8   9       29.44       26.79      1.29 o
   2  -8   9      125.63      179.09      2.80 o
   3  -8   9      345.97      337.95      5.04 o
   4  -8   9      722.74      752.06      8.37 o
   5  -8   9      162.78      171.44      3.39 o
   6  -8   9       54.84       55.71      2.34 o
   7  -8   9      174.68      165.55      5.20 o
   8  -8   9      398.37      381.99      6.91 o
   9  -8   9      114.95      122.86      6.55 o
  10  -8   9      143.62      104.97     13.13 o
  -8  -7   9        1.28        0.57      4.00 o
  -7  -7   9        2.98        5.21      1.66 o
  -6  -7   9        4.48        7.42      1.64 o
  -5  -7   9      725.82      682.17     12.38 o
  -4  -7   9      305.43      293.91      7.39 o
  -3  -7   9      817.71      761.13     11.06 o
  -2  -7   9       51.85       44.86      2.37 o
  -1  -7   9       68.60       51.18      1.75 o
   0  -7   9     1126.61     1105.51     10.72 o
   1  -7   9      353.02      321.39      4.20 o
   2  -7   9       32.44       22.69      1.16 o
   3  -7   9       48.05       53.74      2.47 o
   4  -7   9      438.28      389.61      5.67 o
   5  -7   9       66.77       56.56      2.42 o
   6  -7   9      229.31      240.59      4.31 o
   7  -7   9        8.81        4.79      1.30 o
   8  -7   9       66.06       63.91      5.36 o
   9  -7   9       20.09       28.23      2.43 o
  10  -7   9      109.48      110.82     10.98 o
  -9  -6   9      111.60       92.95      7.64 o
  -8  -6   9        7.85       17.63      2.61 o
  -7  -6   9      739.00      713.84     18.55 o
  -6  -6   9      376.15      351.86      7.56 o
  -5  -6   9      528.95      562.20      8.14 o
  -4  -6   9      560.77      585.07     10.89 o
  -3  -6   9      574.36      526.24     10.78 o
  -2  -6   9      709.15      702.10     11.30 o
  -1  -6   9      132.79      129.63      2.52 o
   0  -6   9      371.20      431.89      4.91 o
   1  -6   9       22.82        4.36      0.97 o
   2  -6   9      224.37      203.95      2.79 o
   3  -6   9      248.17      260.04      3.62 o
   4  -6   9       40.67       46.07      1.69 o
   5  -6   9       57.36       59.11      1.90 o
   6  -6   9      153.73      148.51      3.32 o
   7  -6   9      640.26      637.52      7.97 o
   8  -6   9      105.20      101.79      3.82 o
   9  -6   9        1.81        2.44      2.42 o
  10  -6   9       39.86       23.46      3.85 o
 -10  -5   9      319.19      339.27     13.30 o
  -9  -5   9       80.72       66.05      4.14 o
  -8  -5   9      267.11      281.72      6.92 o
  -7  -5   9      343.66      326.46      8.60 o
  -6  -5   9      411.69      412.32      6.45 o
  -5  -5   9       37.14       78.43      3.46 o
  -4  -5   9        4.29       -0.94      0.94 o
  -3  -5   9      232.13      223.61      4.25 o
  -2  -5   9      500.07      485.25      5.38 o
  -1  -5   9      215.56      102.65      1.77 o
   0  -5   9      411.54      440.56      4.52 o
   1  -5   9       42.95       52.57      1.47 o
   2  -5   9      215.85      177.44      2.46 o
   3  -5   9     2049.58     2284.10     18.67 o
   4  -5   9        6.92       -0.73      1.02 o
   5  -5   9        4.22        4.02      1.14 o
   6  -5   9      242.40      237.06      4.24 o
   7  -5   9     1536.67     1544.04     14.02 o
   8  -5   9      128.31      125.82      3.05 o
   9  -5   9       45.03       33.11      3.26 o
  10  -5   9        9.77        8.22      4.00 o
 -10  -4   9       87.11       99.44      6.05 o
  -9  -4   9       69.54       76.39      4.55 o
  -8  -4   9       19.20       18.00      2.08 o
  -7  -4   9       35.47       37.32      2.53 o
  -6  -4   9     1664.78     1715.48     24.00 o
  -5  -4   9      534.15      478.72      6.82 o
  -4  -4   9      609.74      501.43      5.93 o
  -3  -4   9      396.33      454.45      5.69 o
  -2  -4   9     1986.94     2364.86     19.59 o
  -1  -4   9      490.59      377.24      3.95 o
   0  -4   9     1289.90     1237.51     10.38 o
   1  -4   9      473.91      484.38      4.97 o
   2  -4   9      123.13      112.33      1.86 o
   3  -4   9      721.50      744.76      6.70 o
   4  -4   9      651.99      602.48      5.92 o
   5  -4   9      522.78      505.13      6.92 o
   6  -4   9       19.53       17.97      1.46 o
   7  -4   9      189.27      192.85      4.59 o
   8  -4   9      432.38      401.03      6.75 o
   9  -4   9      189.50      200.52      6.05 o
  10  -4   9      108.04      110.05      4.83 o
 -10  -3   9        0.19       -0.76      2.64 o
  -9  -3   9      182.83      182.61      4.11 o
  -8  -3   9        6.11        9.68      1.57 o
  -7  -3   9      551.87      547.91      9.29 o
  -6  -3   9      249.93      249.86      5.51 o
  -5  -3   9       54.40       66.82      2.27 o
  -4  -3   9      740.54      689.14      8.98 o
  -3  -3   9     2694.44     2973.16     24.44 o
  -2  -3   9     1675.82     1935.05     14.89 o
  -1  -3   9       33.16       32.24      1.13 o
   0  -3   9      678.47      612.37      6.05 o
   1  -3   9     1746.56     1732.36     15.11 o
   2  -3   9     2413.15     2531.80     20.42 o
   3  -3   9      913.00     1158.05     10.13 o
   4  -3   9      566.73      537.38      6.62 o
   5  -3   9      841.08      814.23      9.28 o
   6  -3   9     2380.20     2414.77     22.49 o
   7  -3   9     1446.81     1463.69     16.55 o
   8  -3   9      197.37      168.57      3.33 o
   9  -3   9       81.79       92.43      4.95 o
  10  -3   9      312.63      327.49      8.58 o
 -11  -2   9      287.36      314.56     13.70 o
 -10  -2   9      107.28       99.86      4.51 o
  -9  -2   9        9.65        9.32      2.00 o
  -8  -2   9      192.01      192.06      4.22 o
  -7  -2   9     1174.93     1153.69     15.48 o
  -6  -2   9      340.03      298.11      5.81 o
  -5  -2   9        1.74        5.57      1.39 o
  -4  -2   9      184.71      179.42      2.78 o
  -3  -2   9     1643.11     1673.79     14.99 o
  -2  -2   9     1389.61     1286.47     10.58 o
  -1  -2   9       91.69       55.44      1.26 o
   0  -2   9        2.73        3.53      0.48 o
   1  -2   9      855.64      938.42      9.35 o
   2  -2   9     2079.38     2344.78     22.76 o
   3  -2   9        5.23       24.38      2.04 o
   4  -2   9       12.10        2.94      1.03 o
   5  -2   9      214.62      221.27      3.23 o
   6  -2   9     2586.99     2725.74     29.45 o
   7  -2   9      133.89      132.63      3.35 o
   8  -2   9      155.50      143.17      5.58 o
   9  -2   9        2.40        6.23      2.14 o
  10  -2   9      260.06      267.57     12.56 o
 -11  -1   9       42.51       45.75      3.30 o
 -10  -1   9       72.85       78.28      5.00 o
  -9  -1   9       31.85       28.15      2.01 o
  -8  -1   9       29.10       28.18      1.84 o
  -7  -1   9      271.06      244.95      5.54 o
  -6  -1   9      834.08      802.39     13.50 o
  -5  -1   9      831.27      726.52      8.51 o
  -4  -1   9      281.91      297.74      4.11 o
  -3  -1   9       54.73       59.60      1.61 o
  -2  -1   9     1904.51     1962.95     17.03 o
  -1  -1   9     1293.44     1189.96      9.80 o
   0  -1   9       26.05      105.67      1.74 o
   1  -1   9      121.30      145.36      2.21 o
   2  -1   9      622.45      632.92      6.45 o
   3  -1   9      676.49      586.91      6.90 o
   4  -1   9       54.19       85.87      2.17 o
   5  -1   9      151.23      150.55      3.40 o
   6  -1   9      924.59      925.34     10.50 o
   7  -1   9      208.21      207.08      4.29 o
   8  -1   9       90.08      108.39      4.36 o
   9  -1   9       46.80       60.97      4.63 o
 -11   0   9       47.10       41.38      3.71 o
 -10   0   9       34.66       46.50      4.93 o
  -9   0   9      161.27      174.41      4.37 o
  -8   0   9       79.76       86.55      3.24 o
  -7   0   9      275.40      270.67      4.67 o
  -6   0   9        6.91        4.73      0.82 o
  -5   0   9      660.37      598.30      7.41 o
  -4   0   9      660.40      632.40      6.87 o
  -3   0   9     1089.79     1149.80     11.36 o
  -2   0   9      343.20      396.15      4.59 o
  -1   0   9     1067.59     1034.60      9.59 o
   0   0   9      346.86      273.93      3.24 o
   1   0   9     1783.41     1909.01     17.01 o
   2   0   9       16.60        2.59      0.71 o
   3   0   9       49.17       32.43      1.50 o
   4   0   9      169.58      147.79      2.76 o
   5   0   9     3899.49     3942.88     37.78 o
   6   0   9      422.67      398.83      5.50 o
   7   0   9        4.00        3.97      1.25 o
   8   0   9      189.19      189.96      5.19 o
   9   0   9     1157.83     1103.26     17.57 o
 -11   1   9        1.20       -0.29      2.00 o
 -10   1   9       34.83       27.83      2.22 o
  -9   1   9       20.58       17.52      1.98 o
  -8   1   9      128.69      142.64      3.92 o
  -7   1   9      606.06      518.23      7.17 o
  -6   1   9      237.18      255.95      3.99 o
  -5   1   9        0.61       -0.87      0.87 o
  -4   1   9      425.92      394.31      5.03 o
  -3   1   9     1209.01     1125.39     11.48 o
  -2   1   9        3.07       12.03      1.28 o
  -1   1   9      130.30      113.61      2.07 o
   0   1   9      203.22      179.35      2.47 o
   1   1   9      797.14      777.92      7.68 o
   2   1   9      898.93      958.43      9.83 o
   3   1   9      171.83      161.34      2.93 o
   4   1   9      528.88      524.53      6.86 o
   5   1   9      771.43      728.69     11.70 o
   6   1   9     1080.92     1081.57     13.51 o
   7   1   9       45.60       60.99      2.96 o
   8   1   9       46.30       39.68      3.02 o
   9   1   9      168.50      180.60      5.86 o
 -11   2   9      135.13      139.35      5.14 o
 -10   2   9       14.33       20.92      1.82 o
  -9   2   9       15.21       13.25      1.79 o
  -8   2   9      293.97      291.02      4.57 o
  -7   2   9       89.10       76.84      2.68 o
  -6   2   9      525.84      490.91      6.04 o
  -5   2   9      880.01      869.70     10.44 o
  -4   2   9      133.63      150.57      4.50 o
  -3   2   9      173.15      163.62      2.77 o
  -2   2   9      850.42      771.94      8.41 o
  -1   2   9     1200.33     1244.55     14.00 o
   0   2   9      212.57      211.78      3.30 o
   1   2   9       63.10       54.17      1.86 o
   2   2   9       40.86       19.75      1.05 o
   3   2   9       55.33       44.34      1.86 o
   4   2   9       50.16       31.59      1.69 o
   5   2   9        0.02       -1.08      1.08 o
   6   2   9      245.96      233.01      4.34 o
   7   2   9        2.70        3.04      1.98 o
   8   2   9       50.79       58.85      3.60 o
 -11   3   9       23.16       23.76      2.94 o
 -10   3   9       30.35       34.04      2.70 o
  -9   3   9      192.73      206.43      4.87 o
  -8   3   9     1298.78     1318.94     14.76 o
  -7   3   9       59.22       53.29      2.24 o
  -6   3   9      113.19       77.32      2.55 o
  -5   3   9      528.13      482.24      6.81 o
  -4   3   9     5637.50     6694.52     65.40 o
  -3   3   9        0.27        1.93      1.07 o
  -2   3   9       28.89       17.59      1.62 o
  -1   3   9      518.53      523.04      6.61 o
   0   3   9     1544.24     1530.56     15.57 o
   1   3   9      248.55      236.35      3.75 o
   2   3   9        8.99       10.54      1.22 o
   3   3   9      531.64      520.52      6.98 o
   4   3   9      300.78      279.44      5.64 o
   5   3   9      172.02      182.08      4.49 o
   6   3   9       32.77       28.08      1.97 o
   7   3   9      217.59      202.71      6.35 o
 -11   4   9       38.70       38.95      3.64 o
 -10   4   9        1.09       -2.41      2.41 o
  -9   4   9        3.74       -1.48      1.48 o
  -8   4   9      306.48      321.43      5.35 o
  -7   4   9        5.88        2.27      1.87 o
  -6   4   9       44.24       42.91      1.90 o
  -5   4   9       24.99       22.49      1.74 o
  -4   4   9     1569.59     1583.00     16.80 o
  -3   4   9      119.20      179.50      4.85 o
  -2   4   9      103.87       91.34      2.53 o
  -1   4   9       50.35       56.63      2.67 o
   0   4   9      258.31      203.71      3.24 o
   1   4   9       12.05       12.63      2.28 o
   2   4   9        6.20        3.31      1.19 o
   3   4   9        9.06        8.20      1.08 o
   4   4   9       80.49       79.93      3.46 o
   5   4   9      482.04      505.55      7.51 o
   6   4   9        2.23        1.14      1.98 o
 -10   5   9       10.93       -0.57      2.68 o
  -9   5   9       33.91       28.27      2.89 o
  -8   5   9       76.13       73.16      3.15 o
  -7   5   9      112.45      108.11      3.95 o
  -6   5   9      195.44      205.55      4.10 o
  -5   5   9       13.27       16.44      1.60 o
  -4   5   9       49.23       49.13      2.31 o
  -3   5   9      373.85      352.52      5.31 o
  -2   5   9        8.32        5.48      2.07 o
  -1   5   9      349.36      349.49      5.23 o
   0   5   9      337.63      307.53      5.32 o
   1   5   9       15.83       14.86      1.45 o
   2   5   9       42.23       39.48      3.40 o
   3   5   9      635.17      624.25      8.62 o
   4   5   9        3.78        2.57      1.25 o
   5   5   9        2.30        1.67      1.75 o
   6   5   9      120.41      150.93      5.19 o
 -10   6   9       94.06      133.07      5.11 o
  -9   6   9       90.79       92.05      4.30 o
  -8   6   9        1.06        0.88      2.38 o
  -7   6   9       15.91       16.03      2.02 o
  -6   6   9      770.51      762.21     12.96 o
  -5   6   9     1985.47     2002.45     22.88 o
  -4   6   9       69.46       67.69      4.14 o
  -3   6   9       10.04        5.64      1.63 o
  -2   6   9      537.79      524.64     13.27 o
  -1   6   9     2082.82     1984.05     32.68 o
   0   6   9      292.34      303.39      8.08 o
   1   6   9       80.54       68.65      2.85 o
   2   6   9       63.26       64.94      2.61 o
   3   6   9      191.37      203.29      5.98 o
   4   6   9      665.86      651.70     11.49 o
  -9   7   9       77.68      104.11      9.16 o
  -8   7   9      116.94      134.02      4.46 o
  -7   7   9      275.15      270.39      5.41 o
  -6   7   9        2.33        0.48      1.96 o
  -5   7   9      315.89      330.71      6.34 o
  -4   7   9      363.07      387.29      9.87 o
  -3   7   9      138.65      134.86      7.04 o
  -2   7   9       24.67       17.67      3.21 o
  -1   7   9      111.33       89.97     18.83 o
   0   7   9      117.39      142.63      5.18 o
   1   7   9       40.30       47.11      2.66 o
   2   7   9        1.33        1.99      1.64 o
   3   7   9       15.15        4.73      2.85 o
  -8   8   9        5.60       -2.15      2.15 o
  -7   8   9       15.92       33.28      4.78 o
  -6   8   9       50.50       46.40      2.95 o
  -5   8   9        7.89       12.50      5.37 o
  -4   8   9       11.44       10.38      3.21 o
  -3   8   9       21.75       34.23      7.64 o
  -2   8   9      154.51      150.49     30.82 o
  -1   8   9       93.87       68.71      5.33 o
   0   8   9       32.14       18.61      7.42 o
   1   8   9       80.79      110.44      4.86 o
   2   8   9       91.42      113.01      7.99 o
  -6   9   9      223.48      235.15     11.42 o
  -5   9   9       28.71       31.32      6.28 o
  -4   9   9       47.71       36.13     10.84 o
  -3   9   9      231.66      110.73     15.98 o
  -2   9   9      359.38      333.16     34.25 o
  -1   9   9      172.06      163.24     19.41 o
  -1 -13  10       10.22        4.36      2.80 o
   0 -13  10       31.18       24.23      3.62 o
   1 -13  10       16.03       13.04      2.97 o
   2 -13  10        3.17       -4.08      4.08 o
   3 -13  10       47.02       52.87     13.70 o
   4 -13  10       22.99       30.61      8.56 o
   5 -13  10        2.95        7.16      4.11 o
   6 -13  10       23.37       10.94      3.07 o
  -3 -12  10        0.62        2.62      2.76 o
  -2 -12  10       38.47       37.52      4.02 o
  -1 -12  10       79.40       83.92      5.12 o
   0 -12  10      281.83      271.51      8.37 o
   1 -12  10       21.12       26.06      3.12 o
   2 -12  10        6.99        4.45      2.59 o
   3 -12  10       50.00       51.17      4.28 o
   4 -12  10      176.56      199.22      6.25 o
   5 -12  10       96.64      107.81      7.81 o
   6 -12  10       16.54       17.55      4.35 o
   7 -12  10       28.10       30.53      4.61 o
  -4 -11  10       22.36       27.36      3.43 o
  -3 -11  10       16.16       21.43      2.43 o
  -2 -11  10       61.22       54.56      3.29 o
  -1 -11  10       25.16       27.67      2.77 o
   0 -11  10      146.07      151.87      5.39 o
   1 -11  10       19.84       21.97      2.83 o
   2 -11  10        0.71       -2.04      2.04 o
   3 -11  10       12.41        9.40      2.19 o
   4 -11  10      455.20      457.21     17.36 o
   5 -11  10       88.09       93.98      3.93 o
   6 -11  10        0.59        3.01      2.47 o
   7 -11  10       25.18       14.01      2.49 o
   8 -11  10        5.27        0.16      4.73 o
  -6 -10  10       33.69       39.21      3.55 o
  -5 -10  10       74.04       68.32      5.35 o
  -4 -10  10       19.97       16.03      2.03 o
  -3 -10  10       37.31       21.04      2.56 o
  -2 -10  10        1.13        3.26      2.29 o
  -1 -10  10       29.04       18.44      1.96 o
   0 -10  10       99.57      106.26      4.26 o
   1 -10  10       26.83       32.34      2.74 o
   2 -10  10       43.53       23.45      2.29 o
   3 -10  10       12.85       11.32      2.00 o
   4 -10  10        5.02        5.51      2.37 o
   5 -10  10        5.35        3.01      1.54 o
   6 -10  10       53.05       53.05      2.35 o
   7 -10  10      103.02      108.88      6.09 o
   8 -10  10       10.68        9.30      3.91 o
   9 -10  10       18.97       15.22      3.69 o
  -7  -9  10      418.79      402.36     11.08 o
  -6  -9  10      241.24      236.77      8.18 o
  -5  -9  10        3.96        7.46      1.79 o
  -4  -9  10       47.23       45.98      3.46 o
  -3  -9  10      663.18      660.86     13.25 o
  -2  -9  10       30.53       32.41      3.87 o
  -1  -9  10      165.15      162.74      4.44 o
   0  -9  10       81.28       75.69      3.37 o
   1  -9  10       83.61       81.04      3.83 o
   2  -9  10        3.35        4.90      1.71 o
   3  -9  10      488.37      488.78      9.13 o
   4  -9  10      500.85      535.12      8.39 o
   5  -9  10       11.77       15.59      2.12 o
   6  -9  10        5.56        6.03      1.92 o
   7  -9  10      139.87      136.01      4.45 o
   8  -9  10      276.75      275.29      8.90 o
   9  -9  10        3.16       11.79      5.47 o
  -7  -8  10        8.19        2.79      3.57 o
  -6  -8  10       13.97       13.53      2.56 o
  -5  -8  10      156.57      162.90      5.77 o
  -4  -8  10      229.45      198.81      6.73 o
  -3  -8  10      342.81      403.24      8.37 o
  -2  -8  10        4.17        5.11      1.29 o
  -1  -8  10      141.57      123.18      3.69 o
   0  -8  10      403.47      358.67      5.72 o
   1  -8  10      111.54      126.61      2.66 o
   2  -8  10      109.95      136.29      3.12 o
   3  -8  10      111.78      106.19      3.12 o
   4  -8  10      513.14      508.89      6.72 o
   5  -8  10        2.08        0.31      1.23 o
   6  -8  10       31.93       33.64      2.00 o
   7  -8  10       19.90       16.85      2.12 o
   8  -8  10       74.08       74.28      3.64 o
   9  -8  10       11.64        3.29      3.20 o
  10  -8  10        3.19        5.52      4.48 o
  -8  -7  10       24.64       38.95      5.65 o
  -7  -7  10      154.80      156.81      7.76 o
  -6  -7  10      447.66      449.07      9.64 o
  -5  -7  10        4.11        5.64      1.64 o
  -4  -7  10      379.06      381.37      7.39 o
  -3  -7  10      376.84      369.64      7.42 o
  -2  -7  10      124.56      121.72      3.45 o
  -1  -7  10       25.04       21.90      1.51 o
   0  -7  10      232.45      284.48      4.44 o
   1  -7  10      152.84      133.40      2.66 o
   2  -7  10       17.97       26.25      1.42 o
   3  -7  10       78.88       73.72      2.36 o
   4  -7  10       68.29       81.02      2.67 o
   5  -7  10       27.35       17.92      1.68 o
   6  -7  10       33.95       36.44      1.93 o
   7  -7  10      153.45      146.43      3.95 o
   8  -7  10        0.03       -0.07      1.96 o
   9  -7  10        1.59        2.28      2.73 o
  10  -7  10        2.21        7.71      5.41 o
  -9  -6  10        5.68        3.04      3.57 o
  -8  -6  10       91.04       93.70      4.69 o
  -7  -6  10       25.80       34.02      3.69 o
  -6  -6  10      843.42      772.02     21.91 o
  -5  -6  10      529.61      490.06      8.05 o
  -4  -6  10      137.29      149.20      5.67 o
  -3  -6  10      684.29      643.70     10.22 o
  -2  -6  10      527.07      498.89      6.96 o
  -1  -6  10      240.66      196.47      3.68 o
   0  -6  10      179.57      237.79      3.61 o
   1  -6  10      157.59      151.96      2.29 o
   2  -6  10      188.56      171.71      2.68 o
   3  -6  10      292.76      284.25      3.64 o
   4  -6  10      131.27      142.15      2.82 o
   5  -6  10      169.89      173.99      3.22 o
   6  -6  10       20.40       23.26      1.36 o
   7  -6  10      360.89      335.64      4.75 o
   8  -6  10       40.36       43.59      3.29 o
   9  -6  10      155.75      139.85      6.58 o
  10  -6  10       21.82       14.22      3.62 o
  -9  -5  10       15.98       17.30      2.61 o
  -8  -5  10      107.28       86.43      4.03 o
  -7  -5  10       11.29       11.23      2.47 o
  -6  -5  10      812.50      801.89     12.77 o
  -5  -5  10        4.48       -0.70      1.33 o
  -4  -5  10      107.95       76.26      2.56 o
  -3  -5  10       43.30       43.75      2.19 o
  -2  -5  10      367.33      369.32      4.26 o
  -1  -5  10       80.17       55.45      1.99 o
   0  -5  10      175.99      162.46      3.21 o
   1  -5  10        1.07        3.52      0.78 o
   2  -5  10       85.73       81.82      2.18 o
   3  -5  10      201.71      178.70      3.41 o
   4  -5  10       96.32       59.19      1.91 o
   5  -5  10      110.37      107.82      3.10 o
   6  -5  10       20.88       20.82      1.52 o
   7  -5  10       96.77       82.04      3.00 o
   8  -5  10       53.14       49.05      2.52 o
   9  -5  10      298.57      314.25      7.39 o
  10  -5  10       10.45       16.76      2.84 o
 -10  -4  10       32.95       35.09      4.38 o
  -9  -4  10      149.04      165.34      9.78 o
  -8  -4  10      194.37      204.61      4.72 o
  -7  -4  10      444.17      413.02      8.65 o
  -6  -4  10      273.73      275.87      6.32 o
  -5  -4  10      157.46      165.47      4.37 o
  -4  -4  10      304.23      282.13      4.40 o
  -3  -4  10      779.44      802.11      9.51 o
  -2  -4  10      899.83      999.42      8.52 o
  -1  -4  10       23.12       17.87      0.69 o
   0  -4  10       33.91       16.07      0.96 o
   1  -4  10      106.95       77.12      1.77 o
   2  -4  10     1331.46     1395.24     13.61 o
   3  -4  10       77.35       97.85      1.99 o
   4  -4  10       91.53       89.54      2.29 o
   5  -4  10      211.48      202.74      3.26 o
   6  -4  10     1289.89     1250.79     15.06 o
   7  -4  10        0.32       -0.58      1.16 o
   8  -4  10       59.19       51.05      3.19 o
   9  -4  10      101.58      102.78      4.52 o
  10  -4  10      144.41      154.55      7.16 o
 -10  -3  10        3.84        3.53      2.61 o
  -9  -3  10       34.63       28.29      2.44 o
  -8  -3  10       39.83       32.61      2.11 o
  -7  -3  10      390.14      352.58      7.48 o
  -6  -3  10     1824.97     1687.33     28.22 o
  -5  -3  10       23.35       24.60      1.94 o
  -4  -3  10      154.31       93.76      2.14 o
  -3  -3  10     1156.10     1128.92      9.95 o
  -2  -3  10     3262.48     3450.48     27.54 o
  -1  -3  10      144.56      118.28      2.01 o
   0  -3  10      367.06      381.52      3.95 o
   1  -3  10      241.33      220.22      2.78 o
   2  -3  10     2041.16     2028.38     17.40 o
   3  -3  10      504.25      464.92      6.64 o
   4  -3  10       81.62      101.63      2.30 o
   5  -3  10      225.30      207.55      4.28 o
   6  -3  10     1140.78     1085.33     12.18 o
   7  -3  10      152.52      154.50      4.31 o
   8  -3  10        3.46        4.95      1.81 o
   9  -3  10       17.80       12.85      2.99 o
  10  -3  10       42.86       62.78      7.99 o
 -10  -2  10        5.56       10.91      3.26 o
  -9  -2  10       44.27       38.30      2.35 o
  -8  -2  10        3.44        2.72      1.43 o
  -7  -2  10      493.84      515.78      7.37 o
  -6  -2  10     1089.40      970.65     12.95 o
  -5  -2  10      244.35      210.40      4.22 o
  -4  -2  10      195.69      176.59      3.40 o
  -3  -2  10      323.12      395.52      4.11 o
  -2  -2  10     1166.33     1100.97      9.16 o
  -1  -2  10      674.45      600.51      5.57 o
   0  -2  10       75.83       55.99      1.69 o
   1  -2  10       19.64       31.03      1.28 o
   2  -2  10      641.97      640.36      7.50 o
   3  -2  10      317.42      295.15      4.00 o
   4  -2  10        4.20        1.01      1.11 o
   5  -2  10      118.18       91.86      3.01 o
   6  -2  10        0.32       -1.40      1.40 o
   7  -2  10       11.01       14.92      1.37 o
   8  -2  10        3.20        3.90      1.63 o
   9  -2  10       43.26       44.10      3.80 o
 -11  -1  10        5.95        9.89      2.97 o
 -10  -1  10      166.15      180.70      6.88 o
  -9  -1  10      133.18      146.75      4.57 o
  -8  -1  10      386.66      376.65      6.95 o
  -7  -1  10      293.19      287.04      4.87 o
  -6  -1  10       22.50       21.51      2.01 o
  -5  -1  10     1150.10     1116.18     24.43 o
  -4  -1  10      941.40      975.34     12.66 o
  -3  -1  10     1068.55     1210.11     12.20 o
  -2  -1  10      115.94      143.13      2.01 o
  -1  -1  10      318.59      294.84      3.34 o
   0  -1  10      441.38      416.47      4.91 o
   1  -1  10      463.63      341.84      4.49 o
   2  -1  10       13.24       12.24      1.03 o
   3  -1  10       89.30       94.22      2.38 o
   4  -1  10      698.55      657.72      7.71 o
   5  -1  10      793.14      707.77      7.88 o
   6  -1  10      161.05      166.69      3.23 o
   7  -1  10       65.42       60.08      2.63 o
   8  -1  10       58.82       62.43      2.83 o
   9  -1  10      440.39      437.19     14.26 o
 -11   0  10        6.62        1.50      2.07 o
 -10   0  10       26.47       18.53      2.28 o
  -9   0  10       15.73       19.74      2.36 o
  -8   0  10      713.15      696.12      9.96 o
  -7   0  10      583.27      575.22      8.23 o
  -6   0  10      262.52      271.32      3.96 o
  -5   0  10       16.25       14.06      1.19 o
  -4   0  10     1284.42     1302.70     14.67 o
  -3   0  10     2440.77     2670.98     28.22 o
  -2   0  10      555.15      851.75      8.56 o
  -1   0  10       70.71       90.44      2.15 o
   0   0  10      429.20      435.83      5.18 o
   1   0  10      739.24      624.66      6.66 o
   2   0  10      624.99      677.12      7.91 o
   3   0  10       62.70       69.84      3.32 o
   4   0  10      133.14      135.17      2.86 o
   5   0  10      295.97      295.61      4.58 o
   6   0  10     1570.51     1483.91     15.25 o
   7   0  10      147.90      135.87      3.93 o
   8   0  10       16.36       16.88      2.35 o
   9   0  10       76.10       79.97      4.84 o
 -11   1  10        1.68        6.23      2.32 o
 -10   1  10       46.06       44.57      3.15 o
  -9   1  10       20.73       13.53      1.98 o
  -8   1  10       36.00       39.61      2.35 o
  -7   1  10     1234.44     1151.64     12.47 o
  -6   1  10      136.83      115.59      2.89 o
  -5   1  10       63.01       46.79      2.00 o
  -4   1  10       76.22       74.55      2.62 o
  -3   1  10     2850.37     2990.24     31.33 o
  -2   1  10       71.81       43.59      1.92 o
  -1   1  10     1103.64     1172.51     11.84 o
   0   1  10        0.65        0.73      0.62 o
   1   1  10      161.17      125.49      2.63 o
   2   1  10      562.39      562.93      6.53 o
   3   1  10     1079.46     1040.08     10.89 o
   4   1  10      444.17      429.66      6.28 o
   5   1  10        9.45       10.30      2.73 o
   6   1  10      380.34      380.78      6.39 o
   7   1  10       21.31       30.40      2.81 o
   8   1  10      284.37      300.18      7.62 o
 -11   2  10       52.13       53.23      3.54 o
 -10   2  10       18.61       25.44      2.80 o
  -9   2  10      238.77      270.21      6.00 o
  -8   2  10      704.66      697.01      9.51 o
  -7   2  10       19.04       20.35      1.36 o
  -6   2  10      147.69      138.63      3.91 o
  -5   2  10     1163.64     1205.38     13.26 o
  -4   2  10     4010.86     4487.94     44.97 o
  -3   2  10      461.59      515.60      8.14 o
  -2   2  10      819.90      859.57     10.50 o
  -1   2  10      850.46      839.91      8.68 o
   0   2  10     2020.15     2048.85     20.26 o
   1   2  10      201.12      161.07      2.98 o
   2   2  10      398.20      369.41      5.22 o
   3   2  10      805.23      764.39      8.34 o
   4   2  10      418.47      396.64      6.33 o
   5   2  10       59.44       56.39      2.49 o
   6   2  10        0.16       -0.31      1.23 o
   7   2  10      402.28      389.67      8.22 o
 -11   3  10       11.50        4.15      2.60 o
 -10   3  10       43.41       43.39      3.54 o
  -9   3  10      179.87      189.33      5.45 o
  -8   3  10      402.98      387.42      7.55 o
  -7   3  10      150.46      153.49      3.23 o
  -6   3  10       36.76       28.98      1.87 o
  -5   3  10      696.39      706.48      8.63 o
  -4   3  10      544.45      549.08      7.04 o
  -3   3  10       37.96       58.96      2.35 o
  -2   3  10        6.12        4.38      1.01 o
  -1   3  10       77.44       73.03      2.16 o
   0   3  10      276.02      265.78      4.28 o
   1   3  10       68.42       55.60      2.08 o
   2   3  10        3.02       -0.23      1.16 o
   3   3  10       46.02       39.67      1.97 o
   4   3  10      295.95      284.78      5.07 o
   5   3  10      667.89      670.50     10.70 o
   6   3  10        3.17        7.65      2.35 o
   7   3  10       25.87       17.17      3.22 o
 -10   4  10       48.63       54.16      3.42 o
  -9   4  10       25.18       22.33      2.84 o
  -8   4  10      183.04      194.75      5.97 o
  -7   4  10      179.67      182.45      4.20 o
  -6   4  10        1.47       -0.30      1.28 o
  -5   4  10       12.50       17.64      1.78 o
  -4   4  10     1025.71     1084.97     12.13 o
  -3   4  10      130.26      108.89      3.47 o
  -2   4  10       60.75       76.45      2.55 o
  -1   4  10       44.35       42.16      2.25 o
   0   4  10      237.20      215.47      3.76 o
   1   4  10       17.65       19.97      1.49 o
   2   4  10       91.43       89.41      2.98 o
   3   4  10      123.37      124.03      3.77 o
   4   4  10       67.51       64.88      3.58 o
   5   4  10      137.88      150.17      6.31 o
   6   4  10      152.62      175.05      6.97 o
 -10   5  10      198.71      219.75      9.88 o
  -9   5  10        2.34        8.86      2.49 o
  -8   5  10        2.53       -1.46      1.54 o
  -7   5  10       37.17       36.86      2.42 o
  -6   5  10      874.41      905.71     11.28 o
  -5   5  10      519.75      554.31      7.46 o
  -4   5  10      131.39      140.40      4.45 o
  -3   5  10       77.20       80.91      4.24 o
  -2   5  10      509.38      513.11     10.49 o
  -1   5  10      941.12      952.97     14.67 o
   0   5  10      358.59      335.24      6.33 o
   1   5  10       95.87       83.58      2.94 o
   2   5  10      368.38      360.63      6.32 o
   3   5  10      316.13      314.61      6.63 o
   4   5  10      173.30      175.26      6.54 o
   5   5  10        0.52        3.22      2.14 o
  -9   6  10      137.41      153.70      4.78 o
  -8   6  10       52.96       52.94      2.70 o
  -7   6  10       14.26       12.30      1.93 o
  -6   6  10       25.49       39.99      2.48 o
  -5   6  10      306.85      302.84      7.34 o
  -4   6  10      440.39      439.88      8.28 o
  -3   6  10       47.96       49.56      8.18 o
  -2   6  10        0.17       -1.43      2.17 o
  -1   6  10       11.86       13.62      6.01 o
   0   6  10      147.50      150.97      5.18 o
   1   6  10       44.74       65.55      4.96 o
   2   6  10        2.55       -0.64      1.69 o
   3   6  10       52.82       64.26      6.11 o
   4   6  10      418.71      436.48     14.36 o
  -8   7  10       75.49       90.82      3.91 o
  -7   7  10      243.62      273.23      7.38 o
  -6   7  10        0.71        1.73      2.68 o
  -5   7  10       38.14       39.36      3.11 o
  -4   7  10       20.46       34.62      3.70 o
  -3   7  10      156.00      113.07     47.94 o
  -2   7  10       28.01       25.78      5.71 o
  -1   7  10       22.71       14.30      6.83 o
   0   7  10       15.14        0.21      5.71 o
   1   7  10       64.67       98.06      6.89 o
   2   7  10      269.50      292.74     14.11 o
  -7   8  10      506.50      496.96      9.43 o
  -6   8  10      106.84      129.64      6.01 o
  -5   8  10       55.02       56.35      4.40 o
  -4   8  10       23.72       19.95      6.28 o
  -3   8  10      352.05      341.31     14.84 o
  -2   8  10      119.58       66.21     14.84 o
  -1   8  10       75.66       73.51     10.96 o
   0   8  10       11.62        6.18      6.83 o
   0 -13  11       87.70       98.73      6.16 o
   1 -13  11       54.52       43.87      6.34 o
   2 -13  11       30.31       16.43      3.76 o
   3 -13  11       24.86       28.54      4.94 o
   4 -13  11      199.84      208.63     18.23 o
   5 -13  11      242.12      244.34     19.63 o
  -3 -12  11      140.31      143.03     10.24 o
  -2 -12  11       35.33       19.54      2.97 o
  -1 -12  11       45.51       27.67      3.07 o
   0 -12  11       96.67      103.07      5.61 o
   1 -12  11       65.78       71.03      5.52 o
   2 -12  11        0.89        0.82      4.28 o
   3 -12  11        6.61        3.70      2.40 o
   4 -12  11       65.56       58.57      6.98 o
   5 -12  11       19.34       36.04      4.06 o
   6 -12  11        0.40       -2.11      2.85 o
   7 -12  11        0.69       -1.17      3.30 o
  -4 -11  11       46.01       44.99      4.52 o
  -3 -11  11       40.62       46.69      3.16 o
  -2 -11  11       21.87       33.30      2.58 o
  -1 -11  11        9.85        7.99      2.22 o
   0 -11  11        5.76        1.71      2.94 o
   1 -11  11       77.96       85.86      6.92 o
   2 -11  11       20.22       29.37      3.25 o
   3 -11  11       10.54       10.93      2.49 o
   4 -11  11       74.60       92.81      6.38 o
   5 -11  11        9.38        8.86      2.11 o
   6 -11  11        4.96       10.57      2.50 o
   7 -11  11       69.68       81.32      5.11 o
   8 -11  11       39.03       34.16      3.07 o
  -5 -10  11       33.45       40.18      5.60 o
  -4 -10  11        9.49        4.57      2.95 o
  -3 -10  11       13.09       11.84      2.44 o
  -2 -10  11      700.01      682.63     20.85 o
  -1 -10  11        3.52        3.02      2.03 o
   0 -10  11       26.47       32.17      2.77 o
   1 -10  11       43.84       43.61      3.46 o
   2 -10  11      322.54      370.91      9.60 o
   3 -10  11      114.45      128.72      5.45 o
   4 -10  11      514.64      521.78      9.20 o
   5 -10  11       38.63       37.14      2.28 o
   6 -10  11       20.19        8.93      3.40 o
   7 -10  11       92.90       99.87      4.30 o
   8 -10  11      198.87      189.73     12.86 o
   9 -10  11       28.15       32.42      5.10 o
  -6  -9  11        2.57       -2.00      2.89 o
  -5  -9  11      374.45      357.13      8.47 o
  -4  -9  11       50.30       54.01      4.54 o
  -3  -9  11      291.57      243.20      8.22 o
  -2  -9  11        9.33        9.45      2.06 o
  -1  -9  11       30.55       35.95      2.30 o
   0  -9  11      146.98      143.61      4.07 o
   1  -9  11        1.38        1.16      2.17 o
   2  -9  11        5.35        5.97      1.23 o
   3  -9  11       23.38       20.76      1.90 o
   4  -9  11      351.12      335.72      7.53 o
   5  -9  11      193.17      205.28      3.82 o
   6  -9  11        8.53        2.01      1.39 o
   7  -9  11        3.52        2.99      1.77 o
   8  -9  11      122.96      133.55      5.48 o
   9  -9  11       11.64       19.55      4.00 o
  -7  -8  11       41.79       55.89      6.01 o
  -6  -8  11      260.71      244.44      7.30 o
  -5  -8  11        8.18       11.10      2.27 o
  -4  -8  11       26.82       15.46      3.09 o
  -3  -8  11      736.38      715.20     11.12 o
  -2  -8  11       55.23       60.53      2.97 o
  -1  -8  11        1.33       -0.22      1.36 o
   0  -8  11       38.88       29.43      2.47 o
   1  -8  11      458.81      443.61      6.92 o
   2  -8  11       25.73       22.50      1.74 o
   3  -8  11      236.22      255.11      5.49 o
   4  -8  11       54.88       47.96      3.13 o
   5  -8  11      136.34      131.00      4.21 o
   6  -8  11      148.92      160.86      3.78 o
   7  -8  11      195.61      181.55      5.53 o
   8  -8  11       10.68        5.54      1.88 o
   9  -8  11        0.45        3.91      2.81 o
  -8  -7  11       25.59       25.78      5.20 o
  -7  -7  11       10.87       14.27      4.04 o
  -6  -7  11      231.66      219.45      7.39 o
  -5  -7  11       38.30       40.99      2.69 o
  -4  -7  11      237.18      224.85      5.02 o
  -3  -7  11       40.72       31.90      2.09 o
  -2  -7  11      178.47      174.21      4.23 o
  -1  -7  11       60.19       43.46      2.11 o
   0  -7  11      220.97      253.85      3.85 o
   1  -7  11      243.20      269.04      4.84 o
   2  -7  11      216.06      207.06      3.51 o
   3  -7  11      723.90      756.04      7.91 o
   4  -7  11        5.32        4.51      1.07 o
   5  -7  11       12.20        8.06      1.07 o
   6  -7  11       65.95       55.19      2.53 o
   7  -7  11      326.47      322.41      5.28 o
   8  -7  11        7.78        7.09      1.80 o
   9  -7  11      116.50       97.70      5.98 o
  -9  -6  11      283.02      266.85     10.01 o
  -8  -6  11       43.75       62.47      6.46 o
  -7  -6  11       10.95        6.05      2.35 o
  -6  -6  11      525.30      535.77     12.41 o
  -5  -6  11      490.89      500.52      8.09 o
  -4  -6  11      372.56      341.43      6.27 o
  -3  -6  11       27.47       19.20      1.73 o
  -2  -6  11      301.73      312.30      5.59 o
  -1  -6  11       65.39       51.49      1.74 o
   0  -6  11      459.62      552.22      6.58 o
   1  -6  11      228.27      239.44      3.83 o
   2  -6  11        4.30       10.93      1.06 o
   3  -6  11      224.89      224.15      3.99 o
   4  -6  11      101.37      115.70      4.95 o
   5  -6  11       15.91        9.42      1.19 o
   6  -6  11        0.89       -0.18      1.13 o
   7  -6  11       48.66       53.84      2.49 o
   8  -6  11       33.45       46.78      3.65 o
   9  -6  11       14.89        1.81      2.22 o
  -9  -5  11        4.30       -0.76      2.64 o
  -8  -5  11       73.53       67.53      4.52 o
  -7  -5  11      121.79      119.77      4.89 o
  -6  -5  11        1.02        1.71      1.64 o
  -5  -5  11       46.32       37.14      2.81 o
  -4  -5  11       40.99       40.82      2.00 o
  -3  -5  11      109.57      112.08      2.88 o
  -2  -5  11       88.05       82.13      2.46 o
  -1  -5  11       24.35       10.67      1.03 o
   0  -5  11       44.28       32.39      1.84 o
   1  -5  11       38.00       23.25      1.12 o
   2  -5  11      351.34      334.92      4.28 o
   3  -5  11      172.13      191.25      3.22 o
   4  -5  11       23.56       18.83      1.70 o
   5  -5  11      335.89      294.11      4.22 o
   6  -5  11      402.72      373.44      5.03 o
   7  -5  11        2.18        1.95      1.73 o
   8  -5  11       28.94       23.15      1.79 o
   9  -5  11      170.97      178.08      5.09 o
 -10  -4  11        0.47        2.64      2.82 o
  -9  -4  11       33.39       27.50      3.70 o
  -8  -4  11       13.74       18.73      1.95 o
  -7  -4  11      267.28      279.09      6.58 o
  -6  -4  11      545.67      533.75     11.16 o
  -5  -4  11       36.79       35.65      2.25 o
  -4  -4  11      269.35      234.00      3.82 o
  -3  -4  11      153.85      133.91      2.57 o
  -2  -4  11      574.12      544.40      5.20 o
  -1  -4  11      124.41      171.04      3.03 o
   0  -4  11      110.34      114.25      2.55 o
   1  -4  11      500.76      485.34      5.70 o
   2  -4  11      769.16      723.85      9.43 o
   3  -4  11      471.49      534.13      6.51 o
   4  -4  11        6.88        7.48      0.91 o
   5  -4  11      232.56      211.54      3.93 o
   6  -4  11      294.69      269.68      5.33 o
   7  -4  11      479.90      459.15      9.06 o
   8  -4  11       79.26       71.58      3.83 o
   9  -4  11       10.18        4.34      2.35 o
 -10  -3  11       86.70       98.30      5.59 o
  -9  -3  11      220.60      217.24      6.53 o
  -8  -3  11        0.52       -0.31      1.37 o
  -7  -3  11      299.16      282.24      5.70 o
  -6  -3  11      252.89      242.54      5.03 o
  -5  -3  11       58.16       59.30      2.74 o
  -4  -3  11      115.31      109.04      2.69 o
  -3  -3  11       69.93       66.64      1.90 o
  -2  -3  11      180.32      144.20      2.60 o
  -1  -3  11      184.74      304.77      3.39 o
   0  -3  11      253.11      267.73      3.14 o
   1  -3  11      152.83      185.92      2.71 o
   2  -3  11      247.21      241.15      3.60 o
   3  -3  11      559.02      585.93      7.36 o
   4  -3  11        9.05        4.74      1.16 o
   5  -3  11      448.83      432.50      8.66 o
   6  -3  11       72.18       55.69      2.72 o
   7  -3  11      335.70      320.20      6.59 o
   8  -3  11       46.37       24.59      2.46 o
   9  -3  11        2.59        9.82      2.35 o
 -10  -2  11        1.95        0.73      2.14 o
  -9  -2  11      675.75      618.73      9.96 o
  -8  -2  11      269.75      274.96      6.46 o
  -7  -2  11      185.46      173.01      4.25 o
  -6  -2  11      763.32      703.00     11.60 o
  -5  -2  11      119.31      130.41      3.96 o
  -4  -2  11      826.99      814.82      9.72 o
  -3  -2  11      486.75      535.09      5.68 o
  -2  -2  11      201.20      224.01      2.85 o
  -1  -2  11      136.89      188.85      2.76 o
   0  -2  11      498.11      466.95      4.81 o
   1  -2  11       37.63       15.95      1.34 o
   2  -2  11       25.62       23.53      1.27 o
   3  -2  11       96.68       96.87      2.49 o
   4  -2  11      133.34      108.54      3.02 o
   5  -2  11       36.36       26.25      1.69 o
   6  -2  11       15.42       11.25      1.81 o
   7  -2  11        0.25        0.94      1.56 o
   8  -2  11        1.51       -1.52      1.83 o
   9  -2  11      109.68      126.25      9.67 o
 -10  -1  11       27.42       22.96      3.08 o
  -9  -1  11        2.47        0.49      1.49 o
  -8  -1  11      933.53      871.84     12.19 o
  -7  -1  11      565.21      536.86      8.11 o
  -6  -1  11        2.86        0.79      1.39 o
  -5  -1  11        9.58        3.07      1.11 o
  -4  -1  11     1222.58     1222.57     13.38 o
  -3  -1  11      514.74      489.10      6.38 o
  -2  -1  11       30.77       65.85      3.23 o
  -1  -1  11      581.37      632.22      6.40 o
   0  -1  11       43.24       27.93      1.22 o
   1  -1  11      311.05      275.94      4.58 o
   2  -1  11      308.29      308.97      4.45 o
   3  -1  11       32.47       24.16      1.60 o
   4  -1  11        6.96        4.53      1.31 o
   5  -1  11      138.46      122.10      2.86 o
   6  -1  11     1128.54     1107.00     11.98 o
   7  -1  11       60.22       70.71      3.01 o
   8  -1  11        3.43        5.71      2.74 o
 -10   0  11       47.09       70.27      3.63 o
  -9   0  11       42.19       33.73      2.55 o
  -8   0  11       28.28       31.46      2.08 o
  -7   0  11      331.97      329.33      6.24 o
  -6   0  11      141.45      155.86      3.66 o
  -5   0  11       19.17       29.06      2.00 o
  -4   0  11       12.16       10.99      1.26 o
  -3   0  11        4.39        0.84      1.13 o
  -2   0  11       77.71       41.18      3.13 o
  -1   0  11      403.20      391.57      4.68 o
   0   0  11        3.76        0.59      0.77 o
   1   0  11      175.89      182.17      3.34 o
   2   0  11      233.03      212.18      6.00 o
   3   0  11     1550.17     1499.23     15.80 o
   4   0  11      213.03      193.46      3.33 o
   5   0  11       35.30       30.78      1.59 o
   6   0  11      291.79      301.20      5.59 o
   7   0  11       85.09       94.10      4.36 o
   8   0  11      121.42      128.40      5.19 o
 -10   1  11      409.06      397.55      8.45 o
  -9   1  11      239.36      252.33      6.18 o
  -8   1  11       20.23       19.36      1.91 o
  -7   1  11      453.55      460.68      6.87 o
  -6   1  11      482.77      468.87      6.54 o
  -5   1  11      860.79      881.22     11.17 o
  -4   1  11      667.64      684.85      8.28 o
  -3   1  11      367.94      401.59      7.58 o
  -2   1  11      188.98      258.53      4.05 o
  -1   1  11      761.05      727.60      8.68 o
   0   1  11     1685.70     1770.42     32.72 o
   1   1  11       41.72       39.01      1.51 o
   2   1  11       56.29       41.51      2.30 o
   3   1  11     1044.17      972.24     10.42 o
   4   1  11      336.83      324.06      5.14 o
   5   1  11      344.11      341.37      7.25 o
   6   1  11      110.81      101.01      3.76 o
   7   1  11      112.00      102.55      5.02 o
 -10   2  11       64.34       60.31      3.54 o
  -9   2  11      497.70      479.40      8.46 o
  -8   2  11      215.86      248.58      5.49 o
  -7   2  11      743.82      712.25      8.85 o
  -6   2  11      137.90      132.59      3.41 o
  -5   2  11     1035.13     1074.62     12.31 o
  -4   2  11      702.24      697.63      8.88 o
  -3   2  11      748.25      721.59      8.51 o
  -2   2  11       56.78       69.26      2.84 o
  -1   2  11      136.55      105.29      2.61 o
   0   2  11      663.37      641.82      7.17 o
   1   2  11      237.14      224.33      3.72 o
   2   2  11        2.10       -0.77      1.08 o
   3   2  11        1.47       -1.14      1.21 o
   4   2  11      253.18      264.40      5.10 o
   5   2  11      264.76      274.81      5.51 o
   6   2  11      172.05      180.78      5.47 o
   7   2  11        4.30        3.22      2.14 o
 -10   3  11      128.43      115.59      7.58 o
  -9   3  11       20.51       23.98      3.88 o
  -8   3  11      347.16      341.92      5.26 o
  -7   3  11      287.58      295.70      4.71 o
  -6   3  11       13.91       18.04      1.65 o
  -5   3  11       53.72       63.00      2.39 o
  -4   3  11      463.86      440.08      6.71 o
  -3   3  11       73.97       61.77      2.42 o
  -2   3  11       14.10       11.72      1.17 o
  -1   3  11       16.89       13.40      1.48 o
   0   3  11       30.63       27.36      1.60 o
   1   3  11      296.02      285.00      5.81 o
   2   3  11      265.21      244.92      5.42 o
   3   3  11       34.56       28.89      2.89 o
   4   3  11        5.03        9.22      1.71 o
   5   3  11      155.13      168.13      6.38 o
   6   3  11       69.45       81.28      4.36 o
 -10   4  11      119.37      141.91      5.80 o
  -9   4  11        0.61       -2.08      2.08 o
  -8   4  11       38.34       35.99      2.47 o
  -7   4  11      398.87      434.78      6.25 o
  -6   4  11      633.06      676.20      8.75 o
  -5   4  11      110.25      112.17      4.34 o
  -4   4  11       29.64       31.01      3.25 o
  -3   4  11       74.10       70.14      3.05 o
  -2   4  11      616.58      598.39     13.15 o
  -1   4  11        7.82        4.35      1.70 o
   0   4  11      198.91      191.17      3.54 o
   1   4  11       31.87       27.59      1.71 o
   2   4  11      465.76      459.08      6.85 o
   3   4  11      428.81      426.67      7.96 o
   4   4  11       62.33       64.58      3.25 o
   5   4  11       61.03       52.16      4.76 o
  -9   5  11       60.28       76.84      3.76 o
  -8   5  11       23.25       18.28      1.92 o
  -7   5  11      102.38       81.55      3.44 o
  -6   5  11      654.19      634.33      8.45 o
  -5   5  11        9.02       13.45      2.60 o
  -4   5  11      600.53      623.73     10.00 o
  -3   5  11        0.68       -1.98      1.98 o
  -2   5  11       81.45       68.06      5.10 o
  -1   5  11       22.96       29.53      5.35 o
   0   5  11      619.88      603.44      9.08 o
   1   5  11      111.32      108.73      3.85 o
   2   5  11       10.69        8.56      1.71 o
   3   5  11      243.87      248.52      5.76 o
   4   5  11      565.63      554.00     11.90 o
  -8   6  11      185.58      199.35      5.45 o
  -7   6  11      396.54      408.87      7.52 o
  -6   6  11        6.84        8.63      2.17 o
  -5   6  11       54.07       51.66      2.53 o
  -4   6  11      197.02      190.05     14.13 o
  -3   6  11      127.42      132.32     17.47 o
  -2   6  11       99.15       92.33     30.25 o
  -1   6  11       49.35       29.75      6.28 o
   0   6  11       59.36       67.25      5.20 o
   1   6  11      187.14      201.50      5.60 o
   2   6  11       99.60      113.91      4.33 o
   3   6  11        7.88        4.24      2.74 o
  -7   7  11      161.27      194.22      7.01 o
  -6   7  11       20.81       30.21      4.11 o
  -5   7  11       27.53       30.81      3.64 o
  -4   7  11       40.18       38.78      4.58 o
  -3   7  11       81.28      105.02      7.99 o
  -2   7  11       14.71       31.73      9.13 o
  -1   7  11       73.66       71.32      6.22 o
   0   7  11       13.33       10.27      3.21 o
  -5   8  11      244.92      118.72     31.96 o
  -4   8  11        7.42        6.85     10.27 o
  -3   8  11       13.32       22.83     11.42 o
  -2   8  11        9.05        7.99     10.27 o
   0 -13  12       15.22        6.03      4.99 o
   1 -13  12      124.45      131.21     12.90 o
   2 -13  12       41.65       29.94      8.67 o
   3 -13  12        6.49        2.61      5.42 o
   4 -13  12        4.67        5.08      3.40 o
  -2 -12  12        6.02        5.82      2.58 o
  -1 -12  12      254.94      229.98      7.65 o
   0 -12  12        1.59       -3.00      3.00 o
   1 -12  12      101.02       91.95      6.87 o
   2 -12  12       46.21       52.89      6.48 o
   3 -12  12      150.32      150.66      9.06 o
   4 -12  12       27.73       29.86      4.15 o
   5 -12  12       60.30       62.06      6.21 o
   6 -12  12        6.35       15.96      3.79 o
  -4 -11  12        1.67       -1.57      2.69 o
  -3 -11  12        5.15        5.68      3.31 o
  -2 -11  12      167.20      177.03      6.31 o
  -1 -11  12       35.84       16.51      2.99 o
   0 -11  12       26.58       27.04      3.26 o
   1 -11  12        3.61        2.91      2.46 o
   2 -11  12       36.58       43.22      4.82 o
   3 -11  12        7.61       13.47      3.40 o
   4 -11  12      210.15      197.61      6.10 o
   5 -11  12        8.09        6.36      2.47 o
   6 -11  12        0.30        0.17      2.07 o
   7 -11  12       32.36       33.19      4.12 o
  -5 -10  12      193.21      202.91      7.81 o
  -4 -10  12        9.31       14.58      2.78 o
  -3 -10  12       13.84        6.71      2.42 o
  -2 -10  12        3.57        8.72      3.13 o
  -1 -10  12       99.06      113.94      6.59 o
   0 -10  12      162.41      169.13      6.59 o
   1 -10  12       41.53       44.39      3.79 o
   2 -10  12       44.81       49.81      4.94 o
   3 -10  12       26.75       20.73      2.35 o
   4 -10  12      303.24      330.27     12.58 o
   5 -10  12       49.41       45.00      2.40 o
   6 -10  12       49.44       41.94      3.23 o
   7 -10  12        7.52       11.30      3.26 o
   8 -10  12       74.09       76.01      8.99 o
  -6  -9  12        4.73        4.00      4.04 o
  -5  -9  12      160.21      163.57      6.35 o
  -4  -9  12       92.50       94.69      4.88 o
  -3  -9  12        1.13       -1.54      1.54 o
  -2  -9  12      340.84      328.58      5.66 o
  -1  -9  12       17.36       12.76      1.99 o
   0  -9  12      122.44      131.68      4.43 o
   1  -9  12      385.96      388.55     12.69 o
   2  -9  12      954.22     1018.89     16.65 o
   3  -9  12      515.09      535.73     10.93 o
   4  -9  12      213.89      230.56      5.66 o
   5  -9  12      263.18      252.46      5.34 o
   6  -9  12       83.86       99.82      4.15 o
   7  -9  12      203.47      184.24      5.46 o
   8  -9  12       22.16       16.02      3.61 o
  -7  -8  12      110.03      135.29      8.88 o
  -6  -8  12      336.66      345.43     34.82 o
  -5  -8  12        8.62       11.67      2.38 o
  -4  -8  12        0.19       -1.72      1.72 o
  -3  -8  12       84.89       95.16      3.90 o
  -2  -8  12      187.07      183.30      5.10 o
  -1  -8  12      141.37      135.52      3.67 o
   0  -8  12        8.48        8.40      2.36 o
   1  -8  12      127.44      111.42      3.31 o
   2  -8  12      233.80      224.47      3.77 o
   3  -8  12      510.11      540.09      7.66 o
   4  -8  12       29.51       30.42      1.89 o
   5  -8  12        3.91        3.59      1.25 o
   6  -8  12      165.65      167.17      4.68 o
   7  -8  12       91.22      111.17      4.47 o
   8  -8  12       20.89       25.79      3.02 o
   9  -8  12        9.87        7.79      4.62 o
  -8  -7  12        0.77       -3.34      4.99 o
  -7  -7  12        8.67       12.56      4.04 o
  -6  -7  12      320.72      324.12      8.72 o
  -5  -7  12      204.47      202.76      7.62 o
  -4  -7  12      113.69       94.61      3.22 o
  -3  -7  12       30.02       23.63      2.21 o
  -2  -7  12      164.47      156.96      4.75 o
  -1  -7  12      231.14      233.76      4.81 o
   0  -7  12        8.81        3.96      1.90 o
   1  -7  12      136.05      153.97      4.07 o
   2  -7  12       55.37       55.07      2.75 o
   3  -7  12      150.13      145.44      3.14 o
   4  -7  12      330.70      332.05      5.75 o
   5  -7  12       11.30       11.09      1.39 o
   6  -7  12        0.14       -0.86      1.43 o
   7  -7  12       22.95       23.82      1.90 o
   8  -7  12      109.95      120.96      4.45 o
   9  -7  12       10.51        1.68      3.22 o
  -8  -6  12       87.74      102.85      8.07 o
  -7  -6  12       24.37       18.40      2.76 o
  -6  -6  12       25.81       23.19      2.32 o
  -5  -6  12      390.96      375.96      7.53 o
  -4  -6  12       86.00       91.07      3.00 o
  -3  -6  12       91.60       67.63      3.48 o
  -2  -6  12       45.23       42.59      2.07 o
  -1  -6  12      522.80      503.21      5.96 o
   0  -6  12      242.89      222.22      3.30 o
   1  -6  12     1541.06     1689.27     16.77 o
   2  -6  12      129.65      140.01      3.05 o
   3  -6  12      340.68      337.21      4.63 o
   4  -6  12      351.20      351.31      5.28 o
   5  -6  12      214.68      216.40      4.14 o
   6  -6  12      254.44      231.65      4.20 o
   7  -6  12      107.84       97.40      3.53 o
   8  -6  12       26.37       35.59      2.52 o
   9  -6  12        5.78        3.51      2.09 o
  -9  -5  12        7.75        5.38      2.70 o
  -8  -5  12      283.75      285.75     11.30 o
  -7  -5  12        6.13       -1.57      1.77 o
  -6  -5  12        0.68        0.68      1.73 o
  -5  -5  12      123.96      104.25      3.49 o
  -4  -5  12      215.25      191.55      4.32 o
  -3  -5  12      117.82       96.40      3.66 o
  -2  -5  12        2.68        0.02      1.25 o
  -1  -5  12       34.35       41.00      1.46 o
   0  -5  12       53.67       71.15      2.02 o
   1  -5  12      683.51      692.32      7.68 o
   2  -5  12      599.83      564.69      6.42 o
   3  -5  12      372.55      374.37      4.99 o
   4  -5  12        1.72        1.77      1.56 o
   5  -5  12      215.88      185.06      4.13 o
   6  -5  12      422.34      397.47      5.77 o
   7  -5  12      306.36      287.58      5.55 o
   8  -5  12      169.60      150.45      4.63 o
   9  -5  12       46.39       40.31      3.07 o
  -9  -4  12       53.73       50.68      6.08 o
  -8  -4  12        1.17       -0.57      1.54 o
  -7  -4  12      537.05      536.65      8.02 o
  -6  -4  12       57.58       78.31      2.93 o
  -5  -4  12        3.36        5.65      1.51 o
  -4  -4  12       90.20       89.84      2.88 o
  -3  -4  12      215.33      223.13      3.36 o
  -2  -4  12       41.13       26.13      1.14 o
  -1  -4  12       81.78       63.46      1.91 o
   0  -4  12        0.53        1.53      1.02 o
   1  -4  12      116.33      142.74      3.04 o
   2  -4  12      641.28      647.49      9.01 o
   3  -4  12      833.39      824.35      8.76 o
   4  -4  12      116.02      106.01      2.61 o
   5  -4  12      133.32      128.66      4.30 o
   6  -4  12      172.68      161.37      3.69 o
   7  -4  12      343.86      346.28      7.83 o
   8  -4  12       29.66       17.02      2.47 o
   9  -4  12       36.36       32.54      4.04 o
 -10  -3  12       18.99       25.28      3.43 o
  -9  -3  12      178.53      178.41      6.54 o
  -8  -3  12       44.94       36.78      2.61 o
  -7  -3  12       17.26       17.34      2.24 o
  -6  -3  12      376.28      356.35      6.20 o
  -5  -3  12      449.67      404.28      6.97 o
  -4  -3  12      101.77       78.65      3.08 o
  -3  -3  12       68.49       72.74      2.12 o
  -2  -3  12      186.21      176.65      2.83 o
  -1  -3  12     1307.17     1288.31     11.18 o
   0  -3  12     1015.21     1106.00     10.34 o
   1  -3  12       69.84       63.60      2.11 o
   2  -3  12        9.77        3.77      1.02 o
   3  -3  12      337.50      309.76      5.30 o
   4  -3  12      985.76      902.39     11.11 o
   5  -3  12        2.34        2.07      2.38 o
   6  -3  12        0.46        0.34      1.48 o
   7  -3  12        8.39        8.35      1.56 o
   8  -3  12        6.13       -0.27      2.73 o
   9  -3  12        5.12       17.54      3.80 o
 -10  -2  12        3.01        7.84      2.51 o
  -9  -2  12      138.22      143.38      5.37 o
  -8  -2  12       48.72       65.03      3.45 o
  -7  -2  12       24.51       28.20      2.39 o
  -6  -2  12       60.19       54.25      2.92 o
  -5  -2  12      157.60      138.49      3.77 o
  -4  -2  12       37.79       23.87      1.62 o
  -3  -2  12        8.87       12.55      1.35 o
  -2  -2  12       17.22       13.07      1.48 o
  -1  -2  12     1031.31     1137.67     10.41 o
   0  -2  12     1391.19     1478.47     13.63 o
   1  -2  12      209.47      222.39      3.41 o
   2  -2  12       64.99       48.94      1.96 o
   3  -2  12       28.84       23.07      1.53 o
   4  -2  12      607.72      548.63      8.05 o
   5  -2  12       26.73       24.36      1.78 o
   6  -2  12      437.81      417.11      7.72 o
   7  -2  12       18.01       11.64      2.00 o
   8  -2  12       64.16       59.29      4.84 o
 -10  -1  12       18.33       15.48      3.19 o
  -9  -1  12       11.26        5.89      2.07 o
  -8  -1  12       83.06       89.92      4.18 o
  -7  -1  12       73.57       85.02      3.53 o
  -6  -1  12      239.33      217.35      5.30 o
  -5  -1  12      371.04      366.48      6.01 o
  -4  -1  12        0.88       -1.26      1.26 o
  -3  -1  12       28.14       39.36      1.61 o
  -2  -1  12        6.59       10.93      1.24 o
  -1  -1  12       93.98      128.34      2.31 o
   0  -1  12       20.62       30.73      1.65 o
   1  -1  12      102.71      119.18      2.82 o
   2  -1  12      131.87      137.03      3.42 o
   3  -1  12      467.81      455.47      6.45 o
   4  -1  12       70.12       65.13      2.49 o
   5  -1  12      114.38      108.70      3.34 o
   6  -1  12      176.60      167.60      4.80 o
   7  -1  12      294.74      282.20     18.26 o
   8  -1  12        6.50       10.27      2.74 o
 -10   0  12      235.31      243.50      7.30 o
  -9   0  12       28.66       34.14      2.73 o
  -8   0  12       11.81        5.10      1.67 o
  -7   0  12      520.24      491.16      7.95 o
  -6   0  12       73.37       82.65      2.93 o
  -5   0  12      122.59      103.02      3.31 o
  -4   0  12       53.11       43.28      2.32 o
  -3   0  12      804.59      918.79     12.37 o
  -2   0  12        9.17        9.28      1.08 o
  -1   0  12      865.40      863.86      9.19 o
   0   0  12      425.72      424.58      6.37 o
   1   0  12        3.79       -0.42      1.27 o
   2   0  12      293.56      261.64      4.43 o
   3   0  12      697.09      643.96      8.17 o
   4   0  12      161.81      177.96      3.47 o
   5   0  12      199.18      186.98      3.93 o
   6   0  12        5.59        6.19      1.56 o
   7   0  12       27.09       33.26      3.02 o
 -10   1  12      107.72      109.20      5.72 o
  -9   1  12       90.94       99.82      5.53 o
  -8   1  12      143.46      138.24      4.20 o
  -7   1  12      495.76      472.74      7.92 o
  -6   1  12       43.50       42.74      2.39 o
  -5   1  12       29.31       16.27      1.36 o
  -4   1  12        6.05        1.80      2.91 o
  -3   1  12     2775.59     2990.99     37.64 o
  -2   1  12        9.41       15.05      1.40 o
  -1   1  12      161.93      166.59      5.28 o
   0   1  12      173.66      178.70      5.03 o
   1   1  12     1772.81     1798.14     20.26 o
   2   1  12       78.67       72.57      3.15 o
   3   1  12      139.88      139.46      2.93 o
   4   1  12      409.30      401.06      6.64 o
   5   1  12       83.18       86.78      4.61 o
   6   1  12       83.82       77.65      4.73 o
   7   1  12      114.87       93.60      6.01 o
 -10   2  12       38.48       35.37      3.02 o
  -9   2  12       68.64       71.21      3.81 o
  -8   2  12       28.22       44.98      3.02 o
  -7   2  12      683.67      666.96      8.37 o
  -6   2  12      106.50      113.59      3.34 o
  -5   2  12       46.76       41.21      3.05 o
  -4   2  12      278.51      266.33      4.58 o
  -3   2  12     1094.39     1077.53     11.29 o
  -2   2  12        3.18        3.82      1.51 o
  -1   2  12      107.69       82.53      4.93 o
   0   2  12        2.94        3.53      1.33 o
   1   2  12      561.55      520.40      9.10 o
   2   2  12       63.14       68.68      3.74 o
   3   2  12       33.09       35.31      2.21 o
   4   2  12      177.13      159.50      4.12 o
   5   2  12       29.20       38.67      3.02 o
   6   2  12       84.10       98.04      4.52 o
 -10   3  12      204.32      208.40     10.60 o
  -9   3  12        5.38        0.35      4.28 o
  -8   3  12      111.78      102.19      3.59 o
  -7   3  12      323.27      314.87      5.19 o
  -6   3  12      234.86      240.63      4.56 o
  -5   3  12      422.67      416.68      6.11 o
  -4   3  12       24.22       22.76      1.84 o
  -3   3  12       60.35       58.62      3.93 o
  -2   3  12      164.14      172.60      4.41 o
  -1   3  12       15.92       11.04      1.47 o
   0   3  12        0.94        0.97      1.28 o
   1   3  12        0.49        0.45      1.16 o
   2   3  12      321.07      311.56      7.25 o
   3   3  12      104.88      125.30      4.78 o
   4   3  12      166.86      161.74      4.51 o
   5   3  12        6.39        3.32      2.18 o
  -9   4  12       93.27      100.94      6.92 o
  -8   4  12       30.52       30.59      2.86 o
  -7   4  12       73.83       63.28      2.82 o
  -6   4  12       35.30       41.28      2.22 o
  -5   4  12       94.17       93.29      3.83 o
  -4   4  12      565.91      573.05      8.64 o
  -3   4  12        5.06        7.59      2.32 o
  -2   4  12       28.77       26.81      5.52 o
  -1   4  12      242.25      253.39     10.84 o
   0   4  12      969.78      886.78     13.31 o
   1   4  12       86.69       85.57      4.45 o
   2   4  12       40.37       42.42      3.46 o
   3   4  12      242.32      256.44      5.51 o
   4   4  12      129.09      135.22      4.80 o
  -8   5  12      336.27      353.12      7.49 o
  -7   5  12       21.24       36.60      2.41 o
  -6   5  12      102.18       88.47      4.17 o
  -5   5  12        1.02       -0.27      3.11 o
  -4   5  12      267.39      290.52      8.07 o
  -3   5  12      215.18      219.26      8.88 o
  -2   5  12       82.97       91.32      6.36 o
  -1   5  12       16.42        8.37      3.06 o
   0   5  12      327.50      311.62     45.66 o
   1   5  12      474.08      468.19      8.78 o
   2   5  12        0.95        0.99      2.31 o
   3   5  12       11.96       13.97      2.35 o
  -7   6  12       99.29      118.12      4.77 o
  -6   6  12        3.80        3.07      4.07 o
  -5   6  12       45.67       36.92      7.36 o
  -4   6  12      145.90      141.30      5.48 o
  -3   6  12       26.86       33.96      3.43 o
  -2   6  12        7.02       21.12      7.95 o
  -1   6  12      118.04       58.22     12.56 o
   0   6  12       43.45       39.95      4.57 o
   1   6  12       41.61       47.94      5.71 o
  -6   7  12       59.52       76.16      4.77 o
  -5   7  12      292.62      328.52     13.30 o
  -4   7  12       18.52       23.49      4.24 o
  -3   7  12       30.43       24.66     10.47 o
  -2   7  12       30.85       32.53     10.27 o
  -1   7  12      410.18      315.06     23.97 o
   2 -13  13       28.96       22.63      5.48 o
   3 -13  13       31.98       19.41      4.57 o
  -2 -12  13        3.06       -1.59      2.64 o
  -1 -12  13      116.84      111.24     14.65 o
   0 -12  13        2.62       -2.87      2.87 o
   1 -12  13       72.02       74.99      6.00 o
   2 -12  13       13.57       11.07      2.98 o
   3 -12  13       12.52       17.92      4.03 o
   4 -12  13       24.79       17.16      3.14 o
   5 -12  13      218.71      215.94     15.32 o
  -3 -11  13        2.05        1.24      2.11 o
  -2 -11  13       64.55       58.07      4.12 o
  -1 -11  13       17.96       24.65      3.43 o
   0 -11  13       67.83       75.17      5.84 o
   1 -11  13       26.68       24.49      2.93 o
   2 -11  13        0.79       -3.10      3.10 o
   3 -11  13        0.72        4.98      3.09 o
   4 -11  13      144.17      164.05      8.07 o
   5 -11  13       10.70       12.42      2.53 o
   6 -11  13        0.98        2.35      2.75 o
   7 -11  13        7.17       12.56      3.77 o
  -5 -10  13       40.61       46.15      4.02 o
  -4 -10  13       31.21       39.40      3.30 o
  -3 -10  13       11.51       12.28      2.15 o
  -2 -10  13      101.02      105.00      5.37 o
  -1 -10  13        0.18        4.46      2.80 o
   0 -10  13       59.89       56.96      3.48 o
   1 -10  13      218.68      210.36      8.63 o
   2 -10  13      231.26      246.72     11.20 o
   3 -10  13        2.33        1.75      2.23 o
   4 -10  13       56.39       46.30      2.33 o
   5 -10  13      139.62      144.28      7.15 o
   6 -10  13        7.59        9.72      2.36 o
   7 -10  13        2.48        7.17      3.79 o
  -6  -9  13       26.31       31.21      5.20 o
  -5  -9  13       39.99       41.31      4.86 o
  -4  -9  13       17.40       18.09      2.37 o
  -3  -9  13       20.84        8.22      1.96 o
  -2  -9  13      232.79      230.17      5.04 o
  -1  -9  13       36.92       36.08      3.13 o
   0  -9  13       21.31       15.92      2.42 o
   1  -9  13        1.09       -0.48      2.50 o
   2  -9  13      388.21      388.39      8.29 o
   3  -9  13        7.02        5.95      1.43 o
   4  -9  13        4.00        5.46      1.96 o
   5  -9  13        7.82        7.59      1.73 o
   6  -9  13       11.35       16.40      2.10 o
   7  -9  13       10.48       14.86      3.77 o
   8  -9  13        6.78        3.81      2.64 o
  -7  -8  13       22.97       35.98      5.65 o
  -6  -8  13        1.91        0.57      4.04 o
  -5  -8  13      209.11      201.09      6.20 o
  -4  -8  13      225.00      214.98      4.46 o
  -3  -8  13       33.42       22.49      2.20 o
  -2  -8  13      621.34      596.21     12.32 o
  -1  -8  13      359.40      364.91      7.57 o
   0  -8  13      592.60      599.28     12.18 o
   1  -8  13      159.83      163.50      5.62 o
   2  -8  13      303.26      312.07      6.86 o
   3  -8  13      279.94      279.12      4.90 o
   4  -8  13      145.31      151.71      6.92 o
   5  -8  13       37.01       34.31      1.90 o
   6  -8  13        9.82       11.57      2.17 o
   7  -8  13       17.99       27.15      3.02 o
   8  -8  13       21.01       36.42      3.48 o
  -7  -7  13        6.44        1.27      3.57 o
  -6  -7  13       73.94       74.03      4.35 o
  -5  -7  13      156.48      156.26      5.27 o
  -4  -7  13       75.31       75.16      3.01 o
  -3  -7  13       50.37       38.44      2.33 o
  -2  -7  13       15.84       18.66      1.71 o
  -1  -7  13      270.71      254.82      5.21 o
   0  -7  13      441.98      445.08      8.82 o
   1  -7  13      520.63      553.41      6.65 o
   2  -7  13      125.42      128.29      2.95 o
   3  -7  13      290.84      296.92      4.84 o
   4  -7  13      130.35      118.43      3.32 o
   5  -7  13       81.41       76.69      2.55 o
   6  -7  13        4.08       10.27      2.85 o
   7  -7  13       58.57       52.69      2.72 o
   8  -7  13       14.49       26.45      2.77 o
  -8  -6  13      186.26      196.96     10.07 o
  -7  -6  13       24.38       27.23      6.01 o
  -6  -6  13       28.09       39.00      2.83 o
  -5  -6  13       35.99       33.17      2.49 o
  -4  -6  13       38.69       41.09      2.56 o
  -3  -6  13       25.88       34.11      2.27 o
  -2  -6  13      160.48      155.82      3.56 o
  -1  -6  13       11.85       11.67      1.46 o
   0  -6  13       51.72       46.77      2.59 o
   1  -6  13       78.74       79.52      3.24 o
   2  -6  13       39.84       29.18      1.84 o
   3  -6  13       90.03       79.15      2.55 o
   4  -6  13       30.63       33.18      1.87 o
   5  -6  13       89.01       89.67      3.09 o
   6  -6  13       11.10        4.74      1.48 o
   7  -6  13       84.44       94.42      3.49 o
   8  -6  13        3.39        3.42      2.09 o
  -8  -5  13       86.58       89.20      7.57 o
  -7  -5  13        2.51        6.80      1.90 o
  -6  -5  13      144.20      152.68      4.00 o
  -5  -5  13      366.42      336.39      6.82 o
  -4  -5  13       26.27       26.15      1.93 o
  -3  -5  13      422.59      382.00      6.51 o
  -2  -5  13      591.43      566.53      7.80 o
  -1  -5  13     1677.08     1704.22     17.89 o
   0  -5  13      322.95      348.05      4.69 o
   1  -5  13     1573.49     1639.47     16.23 o
   2  -5  13      133.07      102.83      2.77 o
   3  -5  13      854.36      778.77      8.55 o
   4  -5  13      391.59      358.17      5.53 o
   5  -5  13       20.59       23.07      2.48 o
   6  -5  13        4.08        4.57      1.48 o
   7  -5  13      248.93      257.21      5.66 o
   8  -5  13       25.21       30.72      4.12 o
  -9  -4  13       15.40       23.89      4.33 o
  -8  -4  13       20.29       29.80      3.10 o
  -7  -4  13       60.89       58.48      3.38 o
  -6  -4  13      226.75      239.32      6.03 o
  -5  -4  13      420.56      388.53      8.55 o
  -4  -4  13        6.75        5.04      1.77 o
  -3  -4  13       13.14        8.64      1.69 o
  -2  -4  13      339.67      348.65      5.77 o
  -1  -4  13     1451.92     1428.02     14.25 o
   0  -4  13     1532.12     1550.29     15.47 o
   1  -4  13      277.82      304.54      4.60 o
   2  -4  13       75.61       68.77      3.10 o
   3  -4  13      802.16      732.49      9.33 o
   4  -4  13      817.09      767.39      9.53 o
   5  -4  13        9.66       11.09      1.45 o
   6  -4  13        1.61       -0.91      1.34 o
   7  -4  13       27.62       31.11      4.02 o
   8  -4  13       28.17       40.68      4.67 o
  -9  -3  13      111.63      131.14      6.31 o
  -8  -3  13       38.41       45.07      3.04 o
  -7  -3  13       65.31       77.70      4.71 o
  -6  -3  13        9.02        7.99      1.92 o
  -5  -3  13       61.88       48.04      2.99 o
  -4  -3  13      426.74      365.01      6.47 o
  -3  -3  13       84.61       77.85      4.25 o
  -2  -3  13      161.04      165.69      3.61 o
  -1  -3  13      248.52      317.37      4.58 o
   0  -3  13      821.63      813.49      8.75 o
   1  -3  13      129.14      122.16      2.89 o
   2  -3  13      275.15      244.65      4.46 o
   3  -3  13        0.47        0.62      1.22 o
   4  -3  13       54.99       53.83      2.45 o
   5  -3  13       10.36       12.89      1.60 o
   6  -3  13       80.31       73.31      3.46 o
   7  -3  13       11.83        8.24      2.48 o
   8  -3  13       42.11       44.86      4.26 o
  -9  -2  13       20.19       18.61      2.94 o
  -8  -2  13        7.22       11.79      2.05 o
  -7  -2  13      265.00      270.83      6.34 o
  -6  -2  13      185.07      204.21      4.69 o
  -5  -2  13      148.92      131.17      3.47 o
  -4  -2  13        6.64        1.55      1.38 o
  -3  -2  13      425.86      423.43      5.51 o
  -2  -2  13     1678.53     1815.68     17.27 o
  -1  -2  13      275.29      306.37      4.46 o
   0  -2  13      186.54      212.34      3.54 o
   1  -2  13      278.93      239.44      3.94 o
   2  -2  13      911.80      833.49     12.03 o
   3  -2  13       35.53       26.34      1.60 o
   4  -2  13       93.82       81.33      3.04 o
   5  -2  13        0.78       -0.16      1.77 o
   6  -2  13        4.42        0.30      1.81 o
   7  -2  13      340.37      335.28      7.34 o
   8  -2  13       49.26       55.93     11.42 o
  -9  -1  13        4.28        9.71      2.32 o
  -8  -1  13      115.81       96.89      4.18 o
  -7  -1  13       22.63       31.51      2.09 o
  -6  -1  13      591.89      537.87      8.65 o
  -5  -1  13       74.28       57.30      3.10 o
  -4  -1  13      196.60      210.68      3.65 o
  -3  -1  13      161.67      143.58      3.05 o
  -2  -1  13     2427.14     2479.48     23.58 o
  -1  -1  13        6.08        5.33      1.47 o
   0  -1  13      169.34      179.60      3.43 o
   1  -1  13      218.64      187.37      3.75 o
   2  -1  13      610.40      548.47      7.91 o
   3  -1  13      447.21      418.52      6.63 o
   4  -1  13      309.96      336.96      5.56 o
   5  -1  13        8.56        6.62      1.39 o
   6  -1  13       52.78       43.28      3.32 o
   7  -1  13      178.36      183.21      7.60 o
  -9   0  13       72.27       92.33      4.30 o
  -8   0  13        1.02        1.46      1.67 o
  -7   0  13      218.19      192.76      4.94 o
  -6   0  13       10.52        9.51      1.70 o
  -5   0  13       19.79        7.33      1.79 o
  -4   0  13        9.84        6.77      1.41 o
  -3   0  13     1745.37     1857.26     18.29 o
  -2   0  13       58.67       59.64      2.30 o
  -1   0  13      277.78      277.43      4.53 o
   0   0  13      507.80      501.32      7.36 o
   1   0  13     1299.18     1269.89     14.65 o
   2   0  13      175.70      138.49      3.24 o
   3   0  13      330.28      267.71      5.07 o
   4   0  13      234.67      242.21      5.61 o
   5   0  13      140.80      133.96      4.12 o
   6   0  13       21.73       22.68      2.81 o
   7   0  13        1.98        1.14      4.57 o
  -9   1  13       39.78       44.44      4.15 o
  -8   1  13       72.99       80.21      3.57 o
  -7   1  13      324.09      297.09      6.81 o
  -6   1  13       57.80       46.60      2.64 o
  -5   1  13        2.17       -1.20      1.20 o
  -4   1  13      178.76      170.06      5.09 o
  -3   1  13      800.17      831.84     17.26 o
  -2   1  13       66.63       72.74      2.72 o
  -1   1  13        8.08        6.44      1.39 o
   0   1  13      240.43      226.96      4.27 o
   1   1  13      673.25      632.73     12.28 o
   2   1  13       81.39      106.18      3.10 o
   3   1  13       16.89       18.61      1.81 o
   4   1  13        0.36       -1.23      1.23 o
   5   1  13        8.62       11.02      2.37 o
   6   1  13      322.39      341.47      8.33 o
  -9   2  13       61.23       53.19      3.54 o
  -8   2  13       48.03       45.60      3.34 o
  -7   2  13      115.04      138.10      3.96 o
  -6   2  13       10.94       11.27      1.72 o
  -5   2  13       11.75       11.48      1.65 o
  -4   2  13        6.82        9.63      1.54 o
  -3   2  13      533.70      572.24      7.83 o
  -2   2  13      190.30      181.66      6.52 o
  -1   2  13       75.04       46.24      3.30 o
   0   2  13        0.59       -0.65      1.32 o
   1   2  13      622.43      544.31      7.14 o
   2   2  13      206.80      230.08      4.34 o
   3   2  13        3.81       -0.10      1.23 o
   4   2  13      144.23      148.20      4.81 o
   5   2  13       44.71       42.63      3.45 o
  -9   3  13       82.65      102.90      5.89 o
  -8   3  13       96.82       93.65      4.23 o
  -7   3  13       10.79        2.92      1.51 o
  -6   3  13        3.05        8.15      2.15 o
  -5   3  13       23.65       37.80      2.00 o
  -4   3  13      314.27      306.90      5.54 o
  -3   3  13        1.21       -0.38      1.81 o
  -2   3  13        1.93        7.37      1.85 o
  -1   3  13      183.68      214.57      5.64 o
   0   3  13      593.50      570.04     11.01 o
   1   3  13       31.23       33.14      2.28 o
   2   3  13       42.83       48.09      2.60 o
   3   3  13      203.03      216.33      5.81 o
   4   3  13       21.48       27.68      2.81 o
  -8   4  13      166.15      167.26      5.45 o
  -7   4  13        3.09       -2.72      2.72 o
  -6   4  13       31.21       19.53      1.96 o
  -5   4  13       58.19       78.63      3.21 o
  -4   4  13      287.65      299.55      8.90 o
  -3   4  13      203.94      191.47     18.10 o
  -2   4  13        0.09       -1.58      1.58 o
  -1   4  13       19.50       18.92      2.39 o
   0   4  13      396.73      412.37     10.07 o
   1   4  13      330.23      335.62      7.39 o
   2   4  13        1.06        3.21      1.81 o
   3   4  13        5.33        5.51      2.62 o
  -7   5  13        9.10       14.16      2.07 o
  -6   5  13        9.35       10.16      2.18 o
  -5   5  13       43.97       38.96      7.03 o
  -4   5  13       83.35       90.22      5.99 o
  -3   5  13       68.83       95.93      9.41 o
  -2   5  13       37.46       38.96      3.11 o
  -1   5  13       38.69       37.67      4.57 o
   0   5  13       78.23       86.75      6.85 o
   1   5  13      118.99      143.83      7.99 o
   2   5  13      179.16      220.31     11.42 o
  -6   6  13       99.74      113.60      7.12 o
  -5   6  13      302.16      306.99     10.84 o
  -4   6  13       32.23       27.39      3.40 o
  -3   6  13       10.42        2.85      6.46 o
  -2   6  13      194.12       85.61     13.70 o
  -1   6  13      361.27      360.72     13.70 o
  -1 -12  14      180.32      169.98      8.64 o
   0 -12  14        1.97       -3.95      3.95 o
   1 -12  14        2.83        4.18      5.87 o
   2 -12  14       20.13       17.67      3.25 o
   3 -12  14       78.52       84.24      4.93 o
   4 -12  14       21.34        4.23      3.30 o
  -3 -11  14       37.10       38.77      3.54 o
  -2 -11  14       99.35       69.53      5.38 o
  -1 -11  14      155.49      148.67      7.43 o
   0 -11  14       11.48       14.02      3.10 o
   1 -11  14       54.65       50.07      3.60 o
   2 -11  14       19.52        5.66      3.28 o
   3 -11  14      117.53      115.65      6.76 o
   4 -11  14        2.33        5.63      3.19 o
   5 -11  14        1.21        3.77      2.70 o
   6 -11  14        1.41        4.09      3.25 o
  -4 -10  14       28.76       38.30      3.68 o
  -3 -10  14        1.35       -2.13      2.13 o
  -2 -10  14      150.50      122.36      8.02 o
  -1 -10  14        4.16        3.71      2.64 o
   0 -10  14       37.72       46.98      3.63 o
   1 -10  14       22.28       24.55      2.77 o
   2 -10  14      122.00      122.31      5.25 o
   3 -10  14       11.04        5.02      2.21 o
   4 -10  14       20.62       22.11      2.44 o
   5 -10  14        9.72        9.48      3.80 o
   6 -10  14       21.58       35.84      3.99 o
   7 -10  14        0.39        6.34      4.18 o
  -5  -9  14       40.69       40.94      4.36 o
  -4  -9  14        3.59        1.19      1.96 o
  -3  -9  14        0.40       -2.07      2.07 o
  -2  -9  14       38.13       41.05      3.79 o
  -1  -9  14      186.60      181.16      8.67 o
   0  -9  14       83.67       75.77      4.55 o
   1  -9  14        0.05       -2.64      2.64 o
   2  -9  14       93.02      110.02      6.72 o
   3  -9  14       64.44       66.17      3.23 o
   4  -9  14      123.80      126.98      4.74 o
   5  -9  14        0.64        4.07      2.14 o
   6  -9  14        2.50        8.62      2.65 o
   7  -9  14        4.90       16.28      4.65 o
  -6  -8  14        3.07        1.22      2.94 o
  -5  -8  14      427.25      404.36      9.10 o
  -4  -8  14      240.17      229.44      6.80 o
  -3  -8  14       36.23       23.29      2.09 o
  -2  -8  14       62.00       64.11      3.49 o
  -1  -8  14      168.57      152.17      5.36 o
   0  -8  14      242.96      250.59      8.24 o
   1  -8  14       28.61       21.42      2.76 o
   2  -8  14      334.78      326.15      5.85 o
   3  -8  14      110.01      115.52      3.52 o
   4  -8  14       79.59       95.40      3.06 o
   5  -8  14        6.51       13.12      2.38 o
   6  -8  14      103.86       63.51      3.27 o
   7  -8  14        0.78        5.33      2.64 o
  -7  -7  14       18.14       26.77      3.69 o
  -6  -7  14       11.43       11.56      3.30 o
  -5  -7  14        0.46        3.44      2.11 o
  -4  -7  14       86.39       84.40      4.92 o
  -3  -7  14       32.86       36.53      2.56 o
  -2  -7  14       74.01       66.82      2.76 o
  -1  -7  14        7.44        1.68      2.38 o
   0  -7  14       89.76       85.21      4.38 o
   1  -7  14       90.54       79.61      2.81 o
   2  -7  14       12.01        6.63      1.40 o
   3  -7  14        1.80        3.08      1.17 o
   4  -7  14       53.00       54.08      2.77 o
   5  -7  14        2.32        0.12      1.51 o
   6  -7  14       20.98        9.63      1.78 o
   7  -7  14        9.45       14.01      2.17 o
   8  -7  14       22.22       17.27      4.04 o
  -7  -6  14        9.18       16.77      3.69 o
  -6  -6  14       77.20      104.43      5.79 o
  -5  -6  14      141.60      125.45      4.88 o
  -4  -6  14        0.30       -0.81      1.36 o
  -3  -6  14      281.55      275.19      5.69 o
  -2  -6  14      108.46      119.82      4.13 o
  -1  -6  14      625.72      609.01      9.89 o
   0  -6  14        4.46        3.63      1.54 o
   1  -6  14      421.31      455.65      7.38 o
   2  -6  14       94.98       86.28      3.61 o
   3  -6  14      353.72      329.30      6.22 o
   4  -6  14       17.09       16.26      1.57 o
   5  -6  14       10.55       15.99      1.78 o
   6  -6  14       64.43       72.91      3.57 o
   7  -6  14      155.47      166.92      4.86 o
   8  -6  14      120.24      138.29      6.13 o
  -8  -5  14       30.53       26.57      2.87 o
  -7  -5  14       28.69       30.99      2.82 o
  -6  -5  14      325.36      321.70      7.52 o
  -5  -5  14      158.27      167.41      4.54 o
  -4  -5  14       15.24       12.30      2.05 o
  -3  -5  14        5.57        6.33      2.40 o
  -2  -5  14      392.74      376.63      5.44 o
  -1  -5  14      610.47      583.52      7.97 o
   0  -5  14        3.83        6.35      1.29 o
   1  -5  14       29.75       29.96      1.77 o
   2  -5  14        1.92        1.04      1.07 o
   3  -5  14      317.62      309.51      4.66 o
   4  -5  14       69.56       73.92      3.66 o
   5  -5  14        0.58        3.88      1.53 o
   6  -5  14      119.52      100.84      4.78 o
   7  -5  14      149.60      162.40      4.86 o
   8  -5  14      543.33      525.15     10.93 o
  -8  -4  14       72.17       93.19      5.91 o
  -7  -4  14        3.32        4.61      1.91 o
  -6  -4  14       74.15       62.55      3.64 o
  -5  -4  14      564.24      484.71     28.49 o
  -4  -4  14       46.43       49.67      2.93 o
  -3  -4  14      444.68      426.04      6.33 o
  -2  -4  14      464.09      484.40      7.42 o
  -1  -4  14      423.29      426.82      5.69 o
   0  -4  14        5.38        0.29      1.48 o
   1  -4  14      716.13      686.98      7.56 o
   2  -4  14       68.12       45.29      2.46 o
   3  -4  14       16.07       12.48      1.77 o
   4  -4  14       36.34       37.60      2.02 o
   5  -4  14        6.82       16.59      1.66 o
   6  -4  14        4.28       -0.20      1.29 o
   7  -4  14        0.01        0.54      2.68 o
  -9  -3  14       26.46       28.07      2.99 o
  -8  -3  14      112.07      131.36      5.54 o
  -7  -3  14      350.43      344.97      7.31 o
  -6  -3  14      467.21      422.88      7.15 o
  -5  -3  14        7.85        7.55      2.01 o
  -4  -3  14       58.43       54.69      2.37 o
  -3  -3  14     1343.16     1263.46     15.09 o
  -2  -3  14     1354.60     1393.86     15.06 o
  -1  -3  14        0.20        0.68      1.10 o
   0  -3  14      401.11      359.93      4.95 o
   1  -3  14      307.31      295.33      5.17 o
   2  -3  14      375.65      342.92      5.68 o
   3  -3  14       42.52       36.03      1.89 o
   4  -3  14      165.06      136.88      4.49 o
   5  -3  14        2.91        1.57      1.61 o
   6  -3  14       13.26       25.33      4.09 o
   7  -3  14      220.45      222.75      6.52 o
  -9  -2  14        8.07       19.45      3.16 o
  -8  -2  14       37.53       24.65      2.49 o
  -7  -2  14       64.96       74.62      4.05 o
  -6  -2  14      340.63      348.28      6.54 o
  -5  -2  14        2.87        4.34      1.38 o
  -4  -2  14      132.31      117.21      3.49 o
  -3  -2  14      214.05      212.08      3.65 o
  -2  -2  14      397.35      411.59      6.63 o
  -1  -2  14       66.70       56.40      2.49 o
   0  -2  14        1.20       -0.79      1.30 o
   1  -2  14      146.38      151.17      3.23 o
   2  -2  14      171.55      161.00      4.32 o
   3  -2  14       58.87       70.15      2.72 o
   4  -2  14       69.29       68.93      3.10 o
   5  -2  14        0.51       -0.89      1.65 o
   6  -2  14       72.81       78.29      4.14 o
   7  -2  14      382.74      403.99     13.70 o
  -9  -1  14       68.11       76.28      4.30 o
  -8  -1  14       14.52       19.30      2.64 o
  -7  -1  14        1.02       -1.66      1.66 o
  -6  -1  14      293.91      288.28      7.94 o
  -5  -1  14       83.62       68.27      2.88 o
  -4  -1  14      161.47      155.23      3.98 o
  -3  -1  14      237.38      232.38      4.40 o
  -2  -1  14      606.79      572.23      7.49 o
  -1  -1  14       40.33       29.68      1.94 o
   0  -1  14      350.74      334.90      5.04 o
   1  -1  14      805.55      773.43      9.62 o
   2  -1  14       17.85       14.84      1.60 o
   3  -1  14       27.08       13.37      2.04 o
   4  -1  14      128.03      129.67      3.95 o
   5  -1  14      147.65      151.56      4.35 o
   6  -1  14       26.45       23.68      3.57 o
  -9   0  14      235.07      238.16      6.50 o
  -8   0  14       72.96       92.72      4.45 o
  -7   0  14      164.15      172.86      5.13 o
  -6   0  14       26.92       20.52      2.22 o
  -5   0  14      324.15      305.41      6.92 o
  -4   0  14      462.69      476.54      6.33 o
  -3   0  14     1171.58     1181.38     13.61 o
  -2   0  14      382.04      399.98      6.05 o
  -1   0  14       41.78       45.28      3.95 o
   0   0  14      575.45      528.41      7.88 o
   1   0  14     1145.51     1044.38     13.63 o
   2   0  14      254.87      259.09      5.86 o
   3   0  14        6.85        6.34      2.14 o
   4   0  14        1.64        2.00      1.61 o
   5   0  14       60.95       61.72      6.28 o
   6   0  14      264.13      292.23     26.25 o
  -9   1  14       59.65       44.28      4.15 o
  -8   1  14       89.83      106.08      7.25 o
  -7   1  14      129.59      148.92      5.48 o
  -6   1  14       62.05       64.11      3.49 o
  -5   1  14        0.42        0.16      1.43 o
  -4   1  14        7.80        7.01      1.51 o
  -3   1  14      493.19      475.35      6.96 o
  -2   1  14      165.01      172.48      4.31 o
  -1   1  14       20.87       11.47      1.71 o
   0   1  14        4.53        5.08      1.37 o
   1   1  14      280.13      270.24      7.01 o
   2   1  14      112.77      133.32      4.28 o
   3   1  14        3.16        5.87      1.68 o
   4   1  14       16.89       17.57      2.09 o
   5   1  14        8.70       12.17      3.67 o
  -8   2  14       79.76       67.13      4.44 o
  -7   2  14        3.12        3.37      1.78 o
  -6   2  14       66.92       87.23      3.47 o
  -5   2  14      269.20      296.26      5.82 o
  -4   2  14       24.03       31.89      2.70 o
  -3   2  14       57.44       59.87      3.43 o
  -2   2  14      172.41      177.48      6.68 o
  -1   2  14      336.37      322.24      7.87 o
   0   2  14       66.04       83.40      4.14 o
   1   2  14       11.56       15.86      2.39 o
   2   2  14       26.10       21.89      2.41 o
   3   2  14       38.90       53.92      2.85 o
   4   2  14       12.57       22.25      2.81 o
  -8   3  14       56.03       80.22      4.60 o
  -7   3  14       64.72       55.92      3.06 o
  -6   3  14       46.84       50.79      2.94 o
  -5   3  14      247.21      255.06      5.55 o
  -4   3  14      181.88      204.09      5.98 o
  -3   3  14      141.21      162.88      8.69 o
  -2   3  14        6.60        3.29      2.32 o
  -1   3  14      457.97      425.98      9.69 o
   0   3  14      233.16      258.76     12.56 o
   1   3  14      429.11      428.26      8.99 o
   2   3  14       56.80       59.24      3.10 o
   3   3  14        8.44        9.96      2.14 o
  -7   4  14       10.03       -0.73      2.52 o
  -6   4  14        8.38       14.00      2.09 o
  -5   4  14        0.53       -1.79      2.97 o
  -4   4  14        3.46       16.81      9.88 o
  -3   4  14      222.90      251.29     18.33 o
  -2   4  14        1.27        2.85      2.42 o
  -1   4  14       16.29       13.70      3.42 o
   0   4  14       35.42       33.10      4.57 o
   1   4  14      173.34      193.27      9.13 o
   2   4  14       35.32       66.21      7.99 o
  -6   5  14      177.87      211.58      5.50 o
  -5   5  14       89.78       85.40      7.21 o
  -4   5  14        0.50        2.34      4.86 o
  -3   5  14       39.34       47.66      7.20 o
  -2   5  14      190.98      235.15     12.56 o
  -1   5  14      211.37      235.15     10.27 o
   1 -12  15       18.28       16.24      4.14 o
   2 -12  15        3.37       -1.70      2.87 o
  -2 -11  15       13.91        1.98      3.50 o
  -1 -11  15        3.50        1.43      5.85 o
   0 -11  15        0.73       -3.11      3.11 o
   1 -11  15       13.75       20.36      3.41 o
   2 -11  15        0.68       -0.34      3.63 o
   3 -11  15        5.58        5.81      2.83 o
   4 -11  15      130.61       95.35      8.24 o
   5 -11  15      136.85      156.54     14.54 o
  -3 -10  15       11.04       14.20      3.50 o
  -2 -10  15       24.11       36.95      3.02 o
  -1 -10  15       50.53       54.29      4.30 o
   0 -10  15       22.34       14.11      2.77 o
   1 -10  15        7.02        0.72      3.51 o
   2 -10  15       23.39       25.60      3.25 o
   3 -10  15        4.22        0.01      3.02 o
   4 -10  15       23.90       27.52      2.78 o
   5 -10  15        0.54        4.17      4.12 o
   6 -10  15        0.54        5.31      4.61 o
  -5  -9  15      161.89      158.14     13.31 o
  -4  -9  15       71.18       60.66      4.78 o
  -3  -9  15       26.68       15.91      2.34 o
  -2  -9  15      124.44      108.34      5.01 o
  -1  -9  15      116.13      119.86      6.92 o
   0  -9  15      174.89      172.85      6.01 o
   1  -9  15        9.31        2.69      2.47 o
   2  -9  15       37.35       34.21      2.97 o
   3  -9  15        1.16        3.04      1.49 o
   4  -9  15       39.03       45.94      3.17 o
   5  -9  15        6.32       12.80      3.12 o
   6  -9  15        0.36       -0.38      2.64 o
  -6  -8  15       63.07       51.71      6.01 o
  -5  -8  15       33.53       43.21      5.06 o
  -4  -8  15       75.13       81.10      5.14 o
  -3  -8  15       30.57       41.09      3.79 o
  -2  -8  15        0.56       -0.92      2.17 o
  -1  -8  15        2.69        1.41      2.44 o
   0  -8  15       74.04       64.33      5.93 o
   1  -8  15        5.40        6.43      2.46 o
   2  -8  15      100.28      108.38      4.83 o
   3  -8  15       14.22       12.69      1.63 o
   4  -8  15      111.38      118.15      5.28 o
   5  -8  15        8.74       17.04      2.39 o
   6  -8  15       12.84       27.45      3.02 o
   7  -8  15       37.17       34.67      3.79 o
  -6  -7  15        3.24       -0.92      3.37 o
  -5  -7  15       65.52       52.47      3.69 o
  -4  -7  15      162.35      149.94      4.61 o
  -3  -7  15       57.35       27.51      2.49 o
  -2  -7  15      108.73      116.21      4.95 o
  -1  -7  15       46.80       44.88      3.46 o
   0  -7  15      137.43      133.74      5.17 o
   1  -7  15       74.35       51.59      2.97 o
   2  -7  15       75.27       92.54      3.13 o
   3  -7  15        3.40        0.19      1.36 o
   4  -7  15        1.61        0.55      1.47 o
   5  -7  15       22.76       20.83      2.20 o
   6  -7  15       11.56       21.39      3.13 o
   7  -7  15       62.89       69.02      4.45 o
  -7  -6  15       93.28       93.54      5.71 o
  -6  -6  15       84.43       95.53      4.76 o
  -5  -6  15       12.38       18.86      2.34 o
  -4  -6  15       27.80       19.28      2.27 o
  -3  -6  15      185.78      175.85      5.37 o
  -2  -6  15      222.30      216.45      6.51 o
  -1  -6  15       35.05       47.85      3.61 o
   0  -6  15        6.44        7.85      1.51 o
   1  -6  15       99.32       83.65      2.88 o
   2  -6  15        6.67        4.33      1.45 o
   3  -6  15       82.55       89.84      5.58 o
   4  -6  15       50.12       53.99      2.78 o
   5  -6  15        2.65       -1.65      1.65 o
   6  -6  15       52.53       33.21      3.59 o
   7  -6  15      150.96      157.07      5.40 o
  -7  -5  15       11.57       12.87      2.61 o
  -6  -5  15        0.26        0.12      1.92 o
  -5  -5  15      241.25      240.27      9.30 o
  -4  -5  15       78.82       70.64      4.77 o
  -3  -5  15       34.30       26.75      2.42 o
  -2  -5  15       48.32       40.65      3.08 o
  -1  -5  15      192.35      185.08      4.85 o
   0  -5  15      372.56      340.92      5.14 o
   1  -5  15      172.12      183.92      3.67 o
   2  -5  15       60.36       57.81      2.64 o
   3  -5  15        0.28       -0.08      1.10 o
   4  -5  15      126.19      137.38      4.30 o
   5  -5  15      171.97      184.16      4.40 o
   6  -5  15       11.47       18.54      2.80 o
   7  -5  15        0.51       -0.35      2.28 o
  -8  -4  15      107.58      130.18      8.06 o
  -7  -4  15       81.14       95.32      6.22 o
  -6  -4  15      112.41      108.76      4.57 o
  -5  -4  15        1.24        1.36      1.78 o
  -4  -4  15       10.82        5.03      1.80 o
  -3  -4  15      367.24      367.72      7.57 o
  -2  -4  15      288.01      285.10      5.86 o
  -1  -4  15        2.43        1.28      1.94 o
   0  -4  15      271.91      246.51      4.33 o
   1  -4  15      430.52      436.50      5.83 o
   2  -4  15       89.64       95.82      3.08 o
   3  -4  15        0.59        1.86      1.44 o
   4  -4  15       17.25       12.14      1.96 o
   5  -4  15      208.15      209.36      5.98 o
   6  -4  15       26.70       45.32      6.49 o
   7  -4  15      150.22      160.76     10.81 o
  -8  -3  15       19.29       17.98      2.87 o
  -7  -3  15        2.07        5.45      3.13 o
  -6  -3  15      255.15      260.07      5.67 o
  -5  -3  15       31.15       26.33      2.78 o
  -4  -3  15      173.60      156.75      3.72 o
  -3  -3  15        2.50       -0.02      1.56 o
  -2  -3  15      272.39      264.25      5.76 o
  -1  -3  15       23.08       19.06      1.69 o
   0  -3  15      171.55      162.82      4.09 o
   1  -3  15       26.94       21.75      1.77 o
   2  -3  15       33.41       45.68      2.07 o
   3  -3  15       10.86        2.49      1.37 o
   4  -3  15        0.79       -0.31      1.37 o
   5  -3  15       12.23       12.80      3.29 o
   6  -3  15      108.85      123.58      5.02 o
  -8  -2  15        2.84        4.21      2.08 o
  -7  -2  15       11.09       10.52      2.59 o
  -6  -2  15      242.14      228.99      6.58 o
  -5  -2  15       77.85       81.97      3.03 o
  -4  -2  15       20.57       21.82      2.65 o
  -3  -2  15       27.72       25.41      2.09 o
  -2  -2  15      706.78      712.29     10.26 o
  -1  -2  15       53.20       62.57      3.30 o
   0  -2  15      236.38      215.93      5.09 o
   1  -2  15      155.40      149.57      3.47 o
   2  -2  15       86.87       92.23      3.15 o
   3  -2  15       25.58       28.58      2.28 o
   4  -2  15      140.46      148.28      7.71 o
   5  -2  15       48.08       58.04      3.99 o
   6  -2  15       16.24       11.17      2.47 o
  -8  -1  15      116.05      131.10      6.27 o
  -7  -1  15       46.87       46.34      2.53 o
  -6  -1  15        0.58       -2.16      2.16 o
  -5  -1  15      257.45      246.12      8.34 o
  -4  -1  15      273.29      274.20      6.10 o
  -3  -1  15      150.33      152.03      3.75 o
  -2  -1  15      334.40      317.22      6.99 o
  -1  -1  15       17.92       11.54      2.01 o
   0  -1  15      128.57      131.02      5.51 o
   1  -1  15      198.10      223.82      4.97 o
   2  -1  15      452.56      445.67      7.52 o
   3  -1  15        4.91        1.90      2.24 o
   4  -1  15       36.06       43.84      2.52 o
   5  -1  15      228.30      243.66      7.92 o
  -8   0  15       76.80       88.77      4.45 o
  -7   0  15       61.39       73.14      4.36 o
  -6   0  15      107.76       87.67      5.02 o
  -5   0  15       46.57       49.65      3.07 o
  -4   0  15        6.13        1.93      1.26 o
  -3   0  15      195.98      200.46      4.76 o
  -2   0  15      682.89      679.15     10.12 o
  -1   0  15        0.66        0.39      2.00 o
   0   0  15        1.62        7.61      1.98 o
   1   0  15       13.43       21.27      2.17 o
   2   0  15      269.75      281.51      5.97 o
   3   0  15        9.95        1.90      1.98 o
   4   0  15       31.15       23.88      4.08 o
   5   0  15       65.12       62.78      7.99 o
  -8   1  15        6.57        2.90      2.54 o
  -7   1  15      130.37      127.53      7.34 o
  -6   1  15       57.84       47.39      2.75 o
  -5   1  15      404.09      397.01      7.79 o
  -4   1  15        1.63       -1.41      1.41 o
  -3   1  15       26.88       23.48      3.42 o
  -2   1  15      626.81      593.74     13.36 o
  -1   1  15      192.48      194.69      5.67 o
   0   1  15       32.54       39.11      3.42 o
   1   1  15        0.00        0.42      1.59 o
   2   1  15       61.98       84.06      3.54 o
   3   1  15       33.62       42.28      3.60 o
   4   1  15       18.09       35.48      6.85 o
  -7   2  15       26.97       18.83      2.69 o
  -6   2  15      162.25      140.31      6.06 o
  -5   2  15      178.14      205.71      5.42 o
  -4   2  15       81.49       96.19      4.94 o
  -3   2  15      105.91      125.06      5.50 o
  -2   2  15       13.16       12.01      2.42 o
  -1   2  15      147.63      164.47      5.19 o
   0   2  15      160.92      189.86      5.47 o
   1   2  15      201.46      211.74      6.48 o
   2   2  15       34.65       30.44      3.57 o
   3   2  15        2.05        2.28      4.57 o
  -7   3  15       32.60       37.61      3.32 o
  -6   3  15       13.16        3.52      2.09 o
  -5   3  15        0.33       -1.86      3.95 o
  -4   3  15      198.69      213.60      5.13 o
  -3   3  15      147.53      185.51      6.85 o
  -2   3  15        1.06        2.28      2.42 o
  -1   3  15        0.54        3.42      3.42 o
   0   3  15       31.79       44.52      4.57 o
   1   3  15       79.88       99.09      7.99 o
   2   3  15        5.56        3.42      4.57 o
  -5   4  15        5.38       13.16      4.79 o
  -4   4  15        3.13        4.27      3.03 o
  -3   4  15      408.87      425.16     11.79 o
  -2   4  15      138.93      153.43      9.13 o
  -1   4  15      109.55      143.83      7.99 o
  -1 -11  16       36.06       36.53      7.99 o
   0 -11  16       30.44       27.95      4.07 o
   1 -11  16        2.44        2.97      3.05 o
   2 -11  16        1.82        6.53      3.29 o
   3 -11  16       40.45       42.18      3.77 o
  -3 -10  16        1.81        6.85      7.99 o
  -2 -10  16       10.88        0.34      2.32 o
  -1 -10  16      237.67      224.07     13.51 o
   0 -10  16       63.25       58.41      5.93 o
   1 -10  16        3.53       -0.06      3.02 o
   2 -10  16       14.81        8.18      2.90 o
   3 -10  16      179.81      191.40      7.29 o
   4 -10  16       67.61       76.30      3.97 o
   5 -10  16      101.72       98.55      9.71 o
  -4  -9  16      133.31      125.77     26.25 o
  -3  -9  16       66.89       80.24      5.32 o
  -2  -9  16       14.24       13.05      3.35 o
  -1  -9  16       37.95       28.50      3.13 o
   0  -9  16       36.97       43.74      4.20 o
   1  -9  16       31.58       39.52      3.35 o
   2  -9  16        6.76        8.50      3.80 o
   3  -9  16       33.75       26.88      3.60 o
   4  -9  16       70.32       71.25      5.87 o
   5  -9  16       36.56       49.30      4.52 o
  -5  -8  16       43.74       34.91      4.36 o
  -4  -8  16       66.50       70.75      4.54 o
  -3  -8  16       23.15       30.50      3.72 o
  -2  -8  16       45.58       56.74      4.98 o
  -1  -8  16       86.66       87.49      5.98 o
   0  -8  16       13.72        7.56      2.41 o
   1  -8  16        1.38        3.79      2.81 o
   2  -8  16       10.83        4.99      2.12 o
   3  -8  16        1.37        5.01      2.70 o
   4  -8  16        1.24        2.23      2.30 o
   5  -8  16       35.97       38.81      2.80 o
   6  -8  16        5.50       15.40      3.13 o
  -6  -7  16        5.03        8.80      2.67 o
  -5  -7  16       28.94       35.99      3.04 o
  -4  -7  16        0.47        1.28      2.25 o
  -3  -7  16       20.27       15.08      3.51 o
  -2  -7  16      202.19      209.28      7.39 o
  -1  -7  16       49.20       49.71      3.07 o
   0  -7  16       19.59       20.07      2.65 o
   1  -7  16        0.51       -1.31      1.93 o
   2  -7  16      476.69      464.19      8.08 o
   3  -7  16        1.49        5.40      2.00 o
   4  -7  16       82.70       89.00      3.93 o
   5  -7  16       16.80       19.26      2.60 o
   6  -7  16       55.67       57.76      3.82 o
  -6  -6  16        6.03        8.59      3.18 o
  -5  -6  16      268.12      275.79     10.21 o
  -4  -6  16       44.41       51.38      3.43 o
  -3  -6  16        0.30        4.16      2.25 o
  -2  -6  16       35.65       32.40      3.70 o
  -1  -6  16      246.48      266.08      7.15 o
   0  -6  16       78.15       82.36      3.78 o
   1  -6  16        5.79        9.54      1.97 o
   2  -6  16       58.94       55.62      3.40 o
   3  -6  16       13.02       13.26      2.99 o
   4  -6  16      120.93      132.57      7.78 o
   5  -6  16      182.90      180.18      5.21 o
   6  -6  16       19.48       25.33      2.80 o
  -7  -5  16       11.81       16.91      3.16 o
  -6  -5  16       45.83       36.81      3.76 o
  -5  -5  16       34.00       36.62      3.82 o
  -4  -5  16        5.56        9.88      2.45 o
  -3  -5  16      237.16      222.78      6.17 o
  -2  -5  16      219.64      215.67      9.42 o
  -1  -5  16        1.41       -0.73      1.94 o
   0  -5  16      124.44      102.42      3.95 o
   1  -5  16      195.87      189.44      5.59 o
   2  -5  16       19.59       30.15      1.78 o
   3  -5  16       17.68       19.19      1.96 o
   4  -5  16       14.69       12.13      2.14 o
   5  -5  16       51.95       62.47      3.46 o
   6  -5  16       19.35       37.23      3.47 o
  -7  -4  16        1.03        2.88      2.97 o
  -6  -4  16       67.32       64.33      4.03 o
  -5  -4  16       10.27       10.22      1.66 o
  -4  -4  16       19.34       11.10      3.32 o
  -3  -4  16        1.10        1.27      2.14 o
  -2  -4  16      210.78      225.48      5.53 o
  -1  -4  16      244.26      251.58      6.53 o
   0  -4  16       23.29       21.23      1.89 o
   1  -4  16       21.37       29.24      1.78 o
   2  -4  16       89.39      109.88      3.93 o
   3  -4  16      128.35      135.17      6.21 o
   4  -4  16        3.31        3.49      1.83 o
   5  -4  16       44.62       34.70      3.79 o
   6  -4  16       33.57       47.40      2.97 o
  -7  -3  16        3.16        1.32      3.13 o
  -6  -3  16       79.57       90.71      4.25 o
  -5  -3  16      233.92      230.78      6.67 o
  -4  -3  16       18.73       31.10      3.57 o
  -3  -3  16       32.32       26.08      2.41 o
  -2  -3  16      285.49      291.79      9.06 o
  -1  -3  16      218.04      220.02      5.09 o
   0  -3  16       87.23       68.74      3.29 o
   1  -3  16        3.16        3.42      2.05 o
   2  -3  16       45.73       40.45      3.80 o
   3  -3  16      114.21      123.74      4.15 o
   4  -3  16        2.17        5.64      1.69 o
   5  -3  16       70.32       94.99      4.52 o
  -7  -2  16       18.37        3.71      2.92 o
  -6  -2  16        2.69        0.35      2.03 o
  -5  -2  16       28.93       30.72      3.23 o
  -4  -2  16      158.42      194.80      6.24 o
  -3  -2  16       27.57       34.62      3.30 o
  -2  -2  16      178.48      179.30      4.57 o
  -1  -2  16       95.31      105.25      4.09 o
   0  -2  16        1.66        2.94      1.66 o
   1  -2  16       57.83       83.91      6.76 o
   2  -2  16      189.76      190.69      4.22 o
   3  -2  16        0.39       -0.41      2.00 o
   4  -2  16       32.25       28.95      3.42 o
   5  -2  16      158.06      185.58      6.35 o
  -7  -1  16        3.26        8.56      2.47 o
  -6  -1  16       20.25       12.52      2.69 o
  -5  -1  16        7.50        2.64      1.71 o
  -4  -1  16        7.86       16.27      2.88 o
  -3  -1  16      168.28      180.87      6.07 o
  -2  -1  16      534.51      527.22      9.56 o
  -1  -1  16       23.80       23.63      3.04 o
   0  -1  16        0.32        2.12      1.92 o
   1  -1  16      110.83      121.71      4.72 o
   2  -1  16      257.57      256.08      5.55 o
   3  -1  16       24.21       29.06      2.39 o
   4  -1  16        0.27       -0.13      2.54 o
  -7   0  16      157.42      155.28      6.22 o
  -6   0  16      124.67      134.51      4.83 o
  -5   0  16      160.97      162.32      6.53 o
  -4   0  16        2.58        5.71      3.42 o
  -3   0  16       72.61       79.34      4.57 o
  -2   0  16      123.07      166.50     16.91 o
  -1   0  16      150.57      157.04      5.02 o
   0   0  16        0.65        3.02      2.32 o
   1   0  16        0.05       -1.66      1.66 o
   2   0  16       82.61       86.10      4.53 o
   3   0  16       38.06       48.33      3.68 o
   4   0  16       63.60       92.46      9.13 o
  -7   1  16       48.38       33.51      3.07 o
  -6   1  16        4.04        6.83      3.30 o
  -5   1  16      435.58      432.72      9.38 o
  -4   1  16       52.53       77.03      3.60 o
  -3   1  16       62.69       47.25      3.57 o
  -2   1  16       72.65       82.20      4.84 o
  -1   1  16        1.64        3.04      1.98 o
   0   1  16       94.68      153.14      8.38 o
   1   1  16       43.87       50.72      3.69 o
   2   1  16       11.42        9.45      1.81 o
   3   1  16       24.23       10.27      4.57 o
  -6   2  16        2.89       -3.17      4.51 o
  -5   2  16        0.56        2.82      2.32 o
  -4   2  16      411.38      423.41      8.11 o
  -3   2  16      173.03      188.35      6.83 o
  -2   2  16        7.49        6.28      2.42 o
  -1   2  16        3.02        6.85      3.42 o
   0   2  16       85.03      100.67      5.64 o
   1   2  16      112.31      133.56      8.77 o
  -5   3  16        7.85        4.17      2.72 o
  -4   3  16        1.73        2.85      2.42 o
  -3   3  16      145.88      167.56      6.83 o
  -2   3  16      149.11      187.13     11.99 o
  -1   3  16        1.04        1.14      2.42 o
  -1 -10  17       10.70       16.42      4.28 o
   0 -10  17       40.31       39.35      5.60 o
   1 -10  17       33.33       41.28      4.28 o
   2 -10  17        0.10       -0.86      2.94 o
   3 -10  17       51.51       46.40      4.29 o
  -3  -9  17       28.40       33.04      5.22 o
  -2  -9  17       31.46       36.10      4.30 o
  -1  -9  17       33.91       22.25      3.08 o
   0  -9  17       76.86       72.65      6.36 o
   1  -9  17       11.64       11.14      2.96 o
   2  -9  17       32.10       37.20      4.78 o
   3  -9  17       75.15       83.21      6.76 o
   4  -9  17        1.56        2.68      4.40 o
  -4  -8  17        3.12        4.00      3.66 o
  -3  -8  17        1.22       -2.54      2.54 o
  -2  -8  17       43.19       49.94      4.68 o
  -1  -8  17       11.59       22.48      3.23 o
   0  -8  17        2.69        0.55      2.17 o
   1  -8  17        7.34        9.49      3.10 o
   2  -8  17      190.77      212.15      7.13 o
   3  -8  17       10.63       23.26      3.30 o
   4  -8  17       58.51       60.49      3.47 o
   5  -8  17        1.08        2.51      3.17 o
  -5  -7  17      242.06      247.77     15.86 o
  -4  -7  17       78.23      106.07      5.67 o
  -3  -7  17       51.72       43.52      4.02 o
  -2  -7  17        4.55        4.72      3.43 o
  -1  -7  17      167.06      168.52      7.87 o
   0  -7  17       15.59       19.59      2.67 o
   1  -7  17       16.19       12.59      3.15 o
   2  -7  17       17.81       20.74      2.81 o
   3  -7  17       22.42       27.77      2.68 o
   4  -7  17       88.32       99.65      5.17 o
   5  -7  17       12.98       26.45      3.21 o
  -5  -6  17       47.11       46.24      6.86 o
  -4  -6  17      166.11      161.46      9.72 o
  -3  -6  17       40.39       52.40      4.36 o
  -2  -6  17        7.11        7.38      3.13 o
  -1  -6  17        0.44        0.76      2.64 o
   0  -6  17       21.27       20.07      2.31 o
   1  -6  17        7.46       11.34      2.17 o
   2  -6  17      337.68      333.67      6.66 o
   3  -6  17       21.90       19.84      2.70 o
   4  -6  17       10.68       19.21      2.86 o
   5  -6  17       71.87       77.73      4.28 o
  -6  -5  17       29.48       37.22      4.12 o
  -5  -5  17      107.02      109.46     10.60 o
  -4  -5  17        3.31       -0.12      3.32 o
  -3  -5  17       57.88       83.18      6.03 o
  -2  -5  17      167.39      161.50      6.79 o
  -1  -5  17       69.78       71.55      4.04 o
   0  -5  17       16.33       19.60      2.47 o
   1  -5  17        0.68       -1.28      1.98 o
   2  -5  17      144.18      174.10      4.70 o
   3  -5  17      109.00      117.44      3.87 o
   4  -5  17        0.10       -0.87      1.78 o
   5  -5  17       41.54       32.16      3.14 o
  -6  -4  17      104.37      115.21      6.16 o
  -5  -4  17      392.99      364.74     10.10 o
  -4  -4  17      132.60      158.74      6.77 o
  -3  -4  17        4.39        2.26      2.64 o
  -2  -4  17       87.84       88.75      3.93 o
  -1  -4  17       82.11       89.72      6.62 o
   0  -4  17       28.73       15.82      3.23 o
   1  -4  17       11.63       10.37      2.22 o
   2  -4  17       65.40       63.26      4.84 o
   3  -4  17       16.27       23.47      3.04 o
   4  -4  17        1.05        5.36      2.09 o
   5  -4  17        7.88       14.34      2.17 o
  -6  -3  17       34.90       32.59      3.76 o
  -5  -3  17      105.06      117.51      7.87 o
  -4  -3  17       71.67       81.74      7.74 o
  -3  -3  17        1.51        3.23      2.07 o
  -2  -3  17        6.35        2.61      1.66 o
  -1  -3  17      104.30       94.72      6.55 o
   0  -3  17       26.03       34.62      3.05 o
   1  -3  17       24.79       37.03      3.89 o
   2  -3  17       75.47       70.03      3.30 o
   3  -3  17       24.35       23.83      2.32 o
   4  -3  17       14.38       26.43      2.52 o
  -6  -2  17       83.16       93.53      7.82 o
  -5  -2  17        5.50        2.13      2.94 o
  -4  -2  17      296.65      303.63      9.09 o
  -3  -2  17        2.07        5.33      3.06 o
  -2  -2  17       88.69      101.40      7.90 o
  -1  -2  17       30.92       27.98      2.92 o
   0  -2  17       27.04       18.39      3.80 o
   1  -2  17      171.47      188.57      7.20 o
   2  -2  17      117.54      120.34      4.07 o
   3  -2  17       80.54       73.71      3.18 o
   4  -2  17       44.82       37.21      3.34 o
  -6  -1  17      189.88      228.68      9.23 o
  -5  -1  17      232.65      237.92      8.77 o
  -4  -1  17        0.26        1.14      3.42 o
  -3  -1  17       92.47      104.35     11.42 o
  -2  -1  17       11.48       18.95      4.74 o
  -1  -1  17       49.58       55.65      6.85 o
   0  -1  17        0.97        0.88      3.17 o
   1  -1  17        1.62        1.10      2.41 o
   2  -1  17       19.02       26.87      2.60 o
   3  -1  17       28.72       40.01      3.16 o
  -6   0  17       11.74       11.05      4.39 o
  -5   0  17      181.33      195.39     13.70 o
  -4   0  17      138.39      162.09     10.27 o
  -3   0  17       44.20       42.99      3.57 o
  -2   0  17       46.04       50.50      3.57 o
  -1   0  17      101.75      124.07      5.06 o
   0   0  17       47.13       69.06      4.02 o
   1   0  17       67.95       92.48     11.30 o
   2   0  17        0.50       -0.10      2.40 o
  -5   1  17       65.13       81.18      7.13 o
  -4   1  17       53.20       86.45      5.48 o
  -3   1  17       75.94       81.90      3.84 o
  -2   1  17       49.01       68.81     17.69 o
  -1   1  17        6.88        4.99      2.94 o
   0   1  17       95.27      115.75      7.22 o
   1   1  17       33.46       46.02      3.16 o
  -3   2  17        1.24        2.85      4.00 o
  -2   2  17      115.18      156.13      6.85 o
  -1  -9  18        4.54       12.82      4.25 o
   0  -9  18        8.94       10.93      3.17 o
   1  -9  18       10.75       10.98      3.02 o
   2  -9  18        3.23        9.11      4.07 o
  -2  -8  18      126.25      123.09     10.00 o
  -1  -8  18       45.51       47.05      4.36 o
   0  -8  18        1.35        6.10      2.77 o
   1  -8  18       10.74       14.12      3.42 o
   2  -8  18        3.65        3.95      3.91 o
   3  -8  18       84.52      111.53      6.13 o
  -3  -7  18        0.52        1.10      3.13 o
  -2  -7  18       72.39       63.78      6.95 o
  -1  -7  18       58.53       54.43      5.73 o
   0  -7  18      105.11      110.14      6.52 o
   1  -7  18       88.81       91.31      7.53 o
   2  -7  18       99.81      121.81     11.65 o
   3  -7  18        1.68        5.33      2.64 o
  -4  -6  18        1.61        5.77      4.46 o
  -3  -6  18        0.82        5.52      3.11 o
  -2  -6  18       44.92       43.91      4.14 o
  -1  -6  18       26.42       22.53      3.30 o
   0  -6  18        3.27        4.00      3.23 o
   1  -6  18        2.73       -2.28      2.64 o
   2  -6  18      181.07      201.26      6.89 o
   3  -6  18       46.34       48.32      3.55 o
  -5  -5  18      383.25      355.03     20.18 o
  -4  -5  18       10.67        9.84      4.52 o
  -3  -5  18       56.31       60.93      6.02 o
  -2  -5  18       22.65        7.64      4.66 o
  -1  -5  18      198.56      183.93      9.05 o
   0  -5  18      106.04      105.99      6.83 o
   1  -5  18        9.11       -1.89      9.70 o
   2  -5  18      188.37      199.39      5.45 o
   3  -5  18       64.30       77.74      3.64 o
  -5  -4  18       81.46      108.81     15.98 o
  -4  -4  18       44.71       46.49      3.84 o
  -3  -4  18      105.35       72.94      4.98 o
  -2  -4  18       14.61       10.40      4.00 o
  -1  -4  18       86.45       90.20      7.99 o
   0  -4  18       80.68      109.50      8.63 o
   1  -4  18       29.54       41.90      5.84 o
   2  -4  18        2.59        1.25      2.14 o
   3  -4  18      142.83      133.37      5.93 o
  -5  -3  18        3.03       -0.82      5.04 o
  -4  -3  18      142.21      168.93      9.50 o
  -3  -3  18        1.32        6.85      3.23 o
  -2  -3  18        4.53        3.42      6.85 o
  -1  -3  18        1.09        3.42      6.85 o
   0  -3  18       12.53       17.95      2.47 o
   1  -3  18        2.64        7.53      3.80 o
   2  -3  18       37.78       47.76      3.16 o
   3  -3  18       15.41       18.36      2.71 o
  -5  -2  18       24.68       28.79      5.27 o
  -3  -2  18        2.31       -0.68      4.57 o
  -2  -2  18      104.08      115.10     13.13 o
  -1  -2  18      185.71      220.36      8.07 o
   0  -2  18        0.87       -1.26      2.45 o
   1  -2  18       34.49       46.65      4.61 o
   2  -2  18       45.86       57.12      3.84 o
  -5  -1  18        1.67        5.71      4.57 o
  -4  -1  18       30.30       29.68      5.71 o
  -3  -1  18       10.22        2.28      5.71 o
  -2  -1  18        1.97        4.57      5.71 o
  -1  -1  18      312.46      328.21      7.39 o
   0  -1  18       23.10       35.29      3.81 o
   1  -1  18       37.07       33.60      5.23 o
  -4   0  18       13.29       17.12      4.57 o
  -3   0  18        3.42        6.85      4.57 o
  -2   0  18       77.12       73.41      5.27 o
  -1   0  18        6.16        4.95      2.64 o
  -1  -7  19       90.95       80.62      4.95 o
   0  -7  19        0.81        2.51      4.57 o
   1  -7  19        5.60       15.98      5.71 o
  -2  -6  19        0.94        1.84      3.02 o
  -1  -6  19      160.22      177.45     14.84 o
   0  -6  19      199.95      208.51      8.88 o
   1  -6  19        0.44       -1.40      5.14 o
  -3  -5  19        5.02        3.75      3.26 o
  -2  -5  19        1.69        0.09      5.71 o
  -1  -5  19      314.37      307.38     12.62 o
   0  -5  19      114.44      149.02      8.07 o
   1  -5  19       11.20        4.44      6.28 o
  -3  -4  19       35.65       58.47     10.27 o
  -2  -4  19        4.82        6.28      7.42 o
  -1  -4  19        4.63        2.28      8.56 o
   0  -4  19      218.22      200.10      8.45 o
   1  -4  19        1.94       10.87      6.85 o
  -3  -3  19       14.94       30.59      8.56 o
  -2  -3  19       81.55      107.59     10.00 o
  -1  -3  19      253.86      267.71      9.69 o
   0  -3  19       10.75        8.12      3.57 o
 
